# Supplementary material for: Phosphodiesterase 2A2 regulates mitochondria clearance through Parkin-dependent mitophagy
Source: Commun Biol. 2020 Oct 21;3:596. doi: 10.1038/s42003-020-01311-7 (PMC7578833; doi:10.1038/s42003-020-01311-7)
Supplement: Supplementary file 3 — Supplementary Data 1 [file 42003_2020_1311_MOESM3_ESM.xlsx]

## Sheet: ProteinGroups_PDE2 interactome
id	Protein IDs	Majority Protein IDs	Protein Names	Gene Names	Uniprot	LFQ Intensity CTL-02 (log2)	LFQ Intensity CTL-03 (log2)	LFQ Intensity PDE2-02 (log2)	LFQ Intensity PDE2-03 (log2)	PDE2/CTL_02 (log2)	PDE2/CTL_03 (log2)	Student's T-test Significant PDE2_CTL	-Log Student's T-test p-value PDE2_CTL	Student's T-test q-value PDE2_CTL	Student's T-test Difference PDE2_CTL	Student's T-test Test statistic PDE2_CTL	GOBP name	GOMF name	GOCC name	Intensity	Peptides	Unique Peptides	Sequence Coverage [%]	Mol. Weight [kDa]	PEP	Intensity CTL-02	Intensity CTL-03	Intensity PDE2-02	Intensity PDE2-03	Peptides CTL-02	Peptides CTL-03	Peptides PDE2-02	Peptides PDE2-03	Unique Peptides CTL-02	Unique Peptides CTL-03	Unique Peptides PDE2-02	Unique Peptides PDE2-03	Sequence Length
676	IPI00009960;IPI00554469;IPI00926611;IPI00940432;IPI00470829;IPI00925553;IPI00910079;IPI00655644;IPI00917497;IPI00916765;IPI00915803	IPI00009960;IPI00554469;IPI00926611;IPI00940432;IPI00470829;IPI00925553;IPI00910079	Cell proliferation-inducing gene 4/52 protein;Mitochondrial inner membrane protein;Mitofilin;p87/89;cDNA, FLJ92546, highly similar to Homo sapiens inner membrane protein, mitochondrial (mitofilin) (IMMT), mRNA;cDNA FLJ51884, highly similar to Mitochondrial inner membrane protein;cDNA FLJ54290, highly similar to Mitochondrial inner membrane protein;cDNA FLJ59388, highly similar to Mitochondrial in…	HMP;IMMT;PIG4;PIG52	Q16891-1;Q16891;B2R5N6;Q16891-2;B4DKR1;B4DS66;B4DQY2;B9A067;C9J406;Q16891-3;C9JJ24;B4DT20;B8ZZQ7	24.4362	24.3645	26.4089	26.4008	1.97273	2.03627	+	3.49018	0.252	2.0045	8.49151	biological regulation;calcium ion homeostasis;cation homeostasis;cellular calcium ion homeostasis;cellular cation homeostasis;cellular chemical homeostasis;cellular divalent inorganic cation homeostasis;cellular homeostasis;cellular ion homeostasis;cellular metal ion homeostasis;cellular process;chemical homeostasis;divalent inorganic cation homeostasis;homeostatic process;ion homeostasis;metal i…		cell part;cytoplasmic part;integral to membrane;intracellular membrane-bounded organelle;intracellular organelle;intracellular organelle part;intracellular part;intrinsic to membrane;membrane;membrane part;membrane-bounded organelle;mitochondrial inner membrane;mitochondrial membrane;mitochondrial part;mitochondrion;organelle;organelle inner membrane;organelle membrane;organelle part	806000000	30	30	28	83.677	0	27900000	62500000	324000000	392000000	23	26	28	30	23	26	28	30	758
1162	IPI00019349	IPI00019349	Putative sodium-coupled neutral amino acid transporter 7;cDNA FLJ57572, highly similar to Homo sapiens amino acid transporter (FLJ10815), mRNA	SLC38A7	Q9NVC3-1;Q9NVC3;B4DRU2	14.1376	14.4074	17.2604	17.4894	3.1228	3.08191	+	2.48987	0.168	3.10236	8.23049	acidic amino acid transport;alanine transport;amine transport;amino acid transmembrane transport;amino acid transport;anion transport;asparagine transport;aspartate transport;basic amino acid transport;carboxylic acid transport;cation transport;cellular process;establishment of localization;glutamine transport;histidine transport;ion transport;L-alanine transport;L-amino acid transport;L-glutamat…	acidic amino acid transmembrane transporter activity;active transmembrane transporter activity;alanine transmembrane transporter activity;amine transmembrane transporter activity;amino acid transmembrane transporter activity;basic amino acid transmembrane transporter activity;carboxylic acid transmembrane transporter activity;L-alanine transmembrane transporter activity;L-amino acid transmembrane…	axon;cell body;cell part;cell projection;integral to membrane;intrinsic to membrane;membrane part;neuron projection;neuronal cell body	1290000	1	1	1.9	49.965	0.0010704	0	0	575000	716000	0	0	1	1	0	0	1	1	462
3479	IPI00410544;IPI00657807;IPI00658111;IPI00916527;IPI00916638;IPI00916816;IPI00910001;IPI00915766	IPI00410544;IPI00657807;IPI00658111;IPI00916527;IPI00916638;IPI00916816	UDP-glucuronate decarboxylase 1;UDP-glucuronic acid decarboxylase 1;cDNA FLJ78230;cDNA FLJ16164 fis, clone BRCAN2027150, highly similar to UDP-glucuronic acid decarboxylase 1 (EC 4.1.1.35);UDP-glucuronate decarboxylase 1, isoform CRA_a;Putative uncharacterized protein DKFZp434L1215;Putative uncharacterized protein UXS1	UNQ2538/PRO6079;UXS1;hCG_1812089;DKFZp434L1215	Q8NBZ7-2;Q8NBZ7;A8K3Q3;Q8NBZ7-1;B3KV61;Q8NBZ7-3;Q8ND26;C9JW33;C9JCB7;C9JFU6	16.6096	16.7072	19.1332	19.4334	2.52356	2.72614	+	2.44418	0.142857	2.62485	7.33548	alcohol biosynthetic process;alcohol metabolic process;biosynthetic process;carbohydrate biosynthetic process;carbohydrate metabolic process;cellular biosynthetic process;cellular carbohydrate biosynthetic process;cellular carbohydrate metabolic process;cellular component assembly;cellular component organization;cellular component organization or biogenesis;cellular metabolic process;cellular nit…	binding;carbon-carbon lyase activity;carboxy-lyase activity;catalytic activity;coenzyme binding;cofactor binding;identical protein binding;lyase activity;NAD binding;NAD+ binding;nucleotide binding;protein binding;protein dimerization activity;protein homodimerization activity;UDP-glucuronate decarboxylase activity	cell part;cytoplasmic part;extracellular membrane-bounded organelle;extracellular organelle;extracellular region part;extracellular vesicular exosome;Golgi apparatus part;Golgi cisterna membrane;Golgi membrane;integral to membrane;intracellular membrane-bounded organelle;intracellular organelle;intracellular organelle part;intracellular part;intrinsic to membrane;membrane;membrane part;membrane-b…	6780000	3	3	6.8	48.151	1.82e-08	111000	487000	2890000	3290000	1	1	2	3	1	1	2	3	425
990	IPI00015826	IPI00015826	ATP-binding cassette sub-family B member 10, mitochondrial;ATP-binding cassette transporter 10;Mitochondrial ATP-binding cassette 2;cDNA FLJ23955 fis, clone HEP11276, highly similar to Homo sapiens ATP-binding cassette, sub-family B (MDR/TAP), member 10 (ABCB10)	ABCB10	Q9NRK6;Q6ZMF8	17.6024	17.5127	19.6204	19.9098	2.01801	2.39708	+	2.33023	0.142857	2.20755	6.28092	cellular process;establishment of localization;transmembrane transport;transport	active transmembrane transporter activity;adenyl nucleotide binding;adenyl ribonucleotide binding;ATP binding;ATPase activity;ATPase activity, coupled;ATPase activity, coupled to movement of substances;ATPase activity, coupled to transmembrane movement of substances;binding;catalytic activity;hydrolase activity;hydrolase activity, acting on acid anhydrides;hydrolase activity, acting on acid anhyd…	cell part;cytoplasmic part;integral to membrane;integral to mitochondrial membrane;integral to organelle membrane;intracellular organelle part;intracellular part;intrinsic to membrane;intrinsic to organelle membrane;membrane;membrane part;mitochondrial inner membrane;mitochondrial membrane;mitochondrial membrane part;mitochondrial part;organelle inner membrane;organelle membrane;organelle part	10200000	6	5	7.2	79.147	7.96e-18	567000	1540000	5710000	2350000	3	3	5	5	3	2	4	4	738
363	IPI00005181;IPI00946274;IPI00797396;IPI00946454;IPI00790091;IPI00947520;IPI00789500	IPI00005181;IPI00946274;IPI00797396;IPI00946454;IPI00790091;IPI00947520;IPI00789500	Ca(2+)-dependent phospholipid scramblase 1;Erythrocyte phospholipid scramblase;MmTRA1b;Phospholipid scramblase 1;Phospholipid scramblase 1, isoform CRA_g;Putative uncharacterized protein PLSCR1;cDNA FLJ57588, highly similar to Phospholipid scramblase 1	PLSCR1;hCG_17108	O15162;C9J7K9;B4DTE8;C9JSA8;C9JE06;C9J9P4;C9J0H3	17.3667	16.4592	25.0105	25.8997	7.64386	9.44042	+	2.26088	0.504	8.54214	10.2275	acute inflammatory response;acute-phase response;apoptosis;biological regulation;biosynthetic process;cell activation;cell death;cellular biosynthetic process;cellular component organization;cellular component organization or biogenesis;cellular lipid metabolic process;cellular membrane organization;cellular metabolic process;cellular process;death;defense response;defense response to virus;glyce…	binding;calcium ion binding;cation binding;CD4 receptor binding;DNA binding;enzyme binding;epidermal growth factor receptor binding;growth factor receptor binding;ion binding;lipid transporter activity;metal ion binding;nucleic acid binding;nucleic acid binding transcription factor activity;phospholipid scramblase activity;phospholipid transporter activity;protein binding;protein domain specific …	cell part;cytoplasmic part;cytosol;extracellular matrix;extracellular membrane-bounded organelle;extracellular organelle;extracellular region part;extracellular vesicular exosome;Golgi apparatus;integral to membrane;integral to plasma membrane;intracellular membrane-bounded organelle;intracellular non-membrane-bounded organelle;intracellular organelle;intracellular organelle part;intracellular pa…	417000000	2	2	8.5	35.049	4.53e-41	498000	493000	162000000	254000000	2	1	2	2	2	1	2	2	318
1385	IPI00556430;IPI00744349;IPI00023149;IPI00514263;IPI00744456;IPI00746941;IPI00220263;IPI00220261;IPI00795293;IPI00795006;IPI00414290	IPI00556430;IPI00744349;IPI00023149;IPI00514263;IPI00744456;IPI00746941;IPI00220263;IPI00220261;IPI00795293;IPI00795006;IPI00414290	Syntaxin 16 isoform a variant;Syntaxin-16;Putative uncharacterized protein STX16;STX16 protein;Syntaxin 16;Syntaxin 16, isoform CRA_a;Syntaxin-16D;cDNA FLJ57384, highly similar to Syntaxin-16;cDNA, FLJ79446, highly similar to Syntaxin-16;Syntaxin 16, isoform CRA_c;cDNA FLJ60226, highly similar to Syntaxin-16	STX16;hCG_28549;RP11-261P9.3-010;RP11-261P9.3-018;RP11-261P9.3-016	Q59G13;O14662-1;O14662;Q6GMS8;C9K0W8;O14662-4;Q96NX8;O14662-2;B4DJX9;B4E3U3;B7ZBM7;A8MQ39;O14662-3	15.3021	15.0014	17.3321	17.1752	2.03004	2.17383	+	2.1908	0.1748	2.10193	5.68765	cellular component organization;cellular component organization at cellular level;cellular component organization or biogenesis;cellular component organization or biogenesis at cellular level;cellular membrane fusion;cellular membrane organization;cellular process;endosome transport;establishment of localization;establishment of localization in cell;establishment of protein localization;Golgi org…	binding;protein binding;SNAP receptor activity;SNARE binding;syntaxin binding	adherens junction;anchoring junction;cell junction;cell part;cell-substrate adherens junction;cell-substrate junction;cytoplasm;cytoplasmic part;cytosol;endomembrane system;focal adhesion;Golgi apparatus;Golgi apparatus part;Golgi cisterna;Golgi membrane;integral to membrane;intracellular membrane-bounded organelle;intracellular non-membrane-bounded organelle;intracellular organelle;intracellular…	1500000	2	2	6	43.344	2.35e-07	75500	160000	304000	960000	2	2	1	2	2	2	1	2	383
1522	IPI00025717;IPI00477773;IPI00927437;IPI00925213	IPI00025717;IPI00477773;IPI00927437;IPI00925213	Metaxin-2;Mitochondrial outer membrane import complex protein 2;cDNA FLJ10425 fis, clone NT2RP1000326, highly similar to Metaxin-2;cDNA, FLJ78817, highly similar to Metaxin-2;cDNA FLJ51595, highly similar to Metaxin-2;Metaxin 2;Metaxin 2, isoform CRA_c;Putative uncharacterized protein MTX2	MTX2;hCG_1778458	O75431;B3KM74;B7Z9F3;Q8IZ68;C9JAZ1;C9JNK6	19.2512	19.7971	22.4874	22.4349	3.23619	2.63783	+	2.06528	0.133333	2.93701	6.19347	cellular macromolecule metabolic process;cellular metabolic process;cellular process;cellular protein metabolic process;establishment of localization;establishment of localization in cell;establishment of protein localization;establishment of protein localization in mitochondrion;establishment of protein localization to organelle;intracellular protein transport;intracellular transport;macromolecu…		cell part;cytoplasmic part;intracellular organelle part;intracellular part;membrane;mitochondrial membrane;mitochondrial outer membrane;mitochondrial part;organelle membrane;organelle outer membrane;organelle part;outer membrane	46500000	5	5	26.6	29.763	8.74e-72	368000	1060000	24600000	20400000	3	4	5	5	3	4	5	5	263
3748	IPI00478003;IPI00025426;IPI00884981	IPI00478003;IPI00025426;IPI00884981	Alpha-2-macroglobulin;C3 and PZP-like alpha-2-macroglobulin domain-containing protein 5;C3 and PZP-like alpha-2-macroglobulin domain-containing protein 6;Pregnancy zone protein;cDNA, FLJ94213, highly similar to Homo sapiens pregnancy-zone protein (PZP), mRNA	A2M;CPAMD5;FWP007;CPAMD6;PZP	P01023;Q9BQ22;P20742-1;P20742;B2R950;P20742-2;A6ND27	15.2374	15.0792	17.1155	17.4894	1.8781	2.41018	+	2.05345	0.153846	2.14414	5.32088	biological regulation;blood coagulation;blood coagulation, intrinsic pathway;cell activation;cell differentiation;cellular component disassembly;cellular component disassembly at cellular level;cellular component organization;cellular component organization at cellular level;cellular component organization or biogenesis;cellular component organization or biogenesis at cellular level;cellular deve…	binding;calcium-dependent protein binding;chemokine binding;C-X-C chemokine binding;cytokine binding;endopeptidase inhibitor activity;endopeptidase regulator activity;enzyme binding;enzyme inhibitor activity;enzyme regulator activity;growth factor binding;interleukin-1 binding;interleukin-8 binding;peptidase inhibitor activity;peptidase regulator activity;protease binding;protein binding;receptor…	blood microparticle;cell part;cytoplasmic membrane-bounded vesicle lumen;cytoplasmic part;cytoplasmic vesicle part;cytosol;extracellular membrane-bounded organelle;extracellular organelle;extracellular region;extracellular region part;extracellular space;extracellular vesicular exosome;intracellular organelle part;intracellular part;membrane-bounded organelle;membrane-bounded vesicle;membrane-enc…	1240000	4	1	2.6	163.29	4.57e-09	0	0	521000	716000	3	3	3	3	0	0	1	1	1474
2044	IPI00100796	IPI00100796	Charged multivesicular body protein 5;Chromatin-modifying protein 5;SNF7 domain-containing protein 2;Vacuolar protein sorting-associated protein 60;cDNA FLJ50171, highly similar to Charged multivesicular body protein 5	C9orf83;CGI-34;CHMP5;HSPC177;PNAS-114;PNAS-2;SNF7DC2	Q9NZZ3;B4DIR6	15.6151	15.704	19.4087	18.7373	3.79358	3.03325	+	2.01322	0.153846	3.41341	6.33692	biological regulation;cell cycle process;cellular component organization;cellular component organization at cellular level;cellular component organization or biogenesis;cellular component organization or biogenesis at cellular level;cellular process;cytokinetic cell separation;cytokinetic process;endosome to lysosome transport;endosome transport;establishment of chromosome localization;establishm…		cell part;cytoplasmic part;cytosol;endosomal part;endosome membrane;extracellular membrane-bounded organelle;extracellular organelle;extracellular region part;extracellular vesicular exosome;intracellular membrane-bounded organelle;intracellular organelle;intracellular organelle part;intracellular part;membrane;membrane-bounded organelle;membrane-bounded vesicle;nucleus;organelle;organelle membra…	4420000	2	2	11.4	24.57	9.57e-05	160000	0	2560000	1700000	1	0	1	1	1	0	1	1	219
1388	IPI00023191;IPI00941588;IPI00913835;IPI00879680;IPI00910932;IPI00879576;IPI00903336;IPI00942537	IPI00023191;IPI00941588;IPI00913835;IPI00879680;IPI00910932;IPI00879576;IPI00903336;IPI00942537	cDNA FLJ54710, highly similar to Target of Myb protein 1;Putative uncharacterized protein TOM1;Target of myb1 (Chicken);Target of Myb protein 1;cDNA FLJ54716, highly similar to Target of Myb protein 1;cDNA FLJ40607 fis, clone THYMU2012273, highly similar to Target of Myb protein 1;Target of myb1 (Chicken), isoform CRA_a;TOM1	CTA-286B10.5-010;TOM1;CTA-286B10.5-012;CTA-286B10.5-008;hCG_41524;UNQ1844	B4DKQ5;B7WP09;O60784-2;O60784;O60784-1;O60784-4;B0QY02;B4DJ44;B0QY01;B3KUU1;Q6UW50	14.9589	14.7132	18.3962	19.1728	3.43733	4.45962	+	1.97999	0.181818	3.94847	6.50216	cellular component organization;cellular component organization or biogenesis;cellular membrane organization;cellular process;endocytosis;endosome transport;establishment of localization;establishment of localization in cell;establishment of protein localization;intracellular protein transport;intracellular transport;membrane invagination;membrane organization;protein transport;transport;vesicle-…	binding;clathrin binding;protein binding	cell part;cytoplasm;cytoplasmic part;cytosol;early endosome;endosome;extracellular membrane-bounded organelle;extracellular organelle;extracellular region part;extracellular vesicular exosome;intracellular;intracellular membrane-bounded organelle;intracellular organelle;intracellular part;membrane;membrane-bounded organelle;membrane-bounded vesicle;organelle;vesicle	4210000	1	1	2.6	54.831	0.00016878	0	0	1790000	2420000	0	0	1	1	0	0	1	1	501
1964	IPI00060148;IPI00000795	IPI00060148	Coiled-coil domain-containing protein 127	CCDC127	Q96BQ5	14.387	15.0028	19.1053	20.0292	4.71833	5.02641	+	1.89506	0.166667	4.87237	6.45242				6270000	3	3	10	30.834	3.53e-08	0	0	1770000	4490000	0	0	2	3	0	0	2	3	260
1379	IPI00023095	IPI00023095	Myelodysplasia-myeloid leukemia factor 2;Myeloid leukemia factor 2;cDNA FLJ78094, highly similar to Homo sapiens myeloid leukemia factor 2, mRNA;cDNA, FLJ94652, Homo sapiens myeloid leukemia factor 2 (MLF2), mRNA;MLF2 protein;Myeloid leukemia factor 2, isoform CRA_a	MLF2;hCG_25928	Q15773;A8K1F4;Q5U0N1	14.5739	14.0383	17.5432	18.2185	2.9693	4.18016	+	1.847	0.166476	3.57473	5.66573	defense response;response to stimulus;response to stress		cell part;cytoplasm;intracellular membrane-bounded organelle;intracellular organelle;intracellular part;membrane;membrane-bounded organelle;nucleus;organelle	1880000	2	2	8.5	28.147	6.4e-07	0	0	773000	1110000	0	0	2	2	0	0	2	2	248
428	IPI00006115;IPI00790700;IPI00914856;IPI00914867	IPI00006115;IPI00790700;IPI00914856;IPI00914867	DAZ-associated protein 2;Deleted in azoospermia-associated protein 2;Putative uncharacterized protein DAZAP2	DAZAP2;KIAA0058	Q15038;C9JP84;C9JA96	13.4512	13.5508	22.7182	20.6714	9.26695	7.12067	+	1.81592	0.25	8.19381	6.6911		binding;protein binding;protein domain specific binding;WW domain binding	cell part;cytoplasm;intracellular membrane-bounded organelle;intracellular organelle;intracellular part;membrane-bounded organelle;nucleus;organelle	26900000	1	1	9.5	17.318	2.9e-09	22800	56700	21000000	5810000	1	1	1	1	1	1	1	1	168
3682	IPI00465168;IPI00922624;IPI00006283;IPI00640515;IPI00448764;IPI00641071	IPI00465168;IPI00922624;IPI00006283;IPI00640515;IPI00448764	Kinase from chicken homolog C;Prostate-derived STE20-like kinase 1;Serine/threonine-protein kinase TAO2;Thousand and one amino acid protein 2;TAOK2 protein;cDNA FLJ56606, highly similar to Serine/threonine-protein kinase TAO2 (EC 2.7.11.1)	KIAA0881;MAP3K17;PSK;PSK1;TAOK2;UNQ2971/PRO7431	Q9UL54-1;Q9UL54;A5PKY1;Q86V37;B7ZM88;Q9UL54-2;A7MCZ2;B4E2V3;A0PJ48;Q6PIN8	18.6558	18.6593	20.7389	21.3484	2.08314	2.68914	+	1.79798	0.157029	2.38614	4.7274	actin cytoskeleton organization;actin filament-based process;activation of MAPKK activity;activation of protein kinase activity;anatomical structure development;apoptosis;biological regulation;cell cycle checkpoint;cell death;cell junction assembly;cell junction organization;cell migration;cell motility;cell-substrate junction assembly;cellular component assembly;cellular component assembly at ce…	adenyl nucleotide binding;adenyl ribonucleotide binding;ATP binding;binding;catalytic activity;enzyme binding;kinase activity;kinase binding;MAP kinase kinase kinase activity;mitogen-activated protein kinase kinase binding;molecular transducer activity;nucleotide binding;phosphotransferase activity, alcohol group as acceptor;protein binding;protein kinase activity;protein kinase binding;protein s…	cell part;cell projection;cytoplasm;cytoplasmic membrane-bounded vesicle;cytoplasmic part;cytoplasmic vesicle;cytoplasmic vesicle membrane;cytoplasmic vesicle part;cytoskeleton;dendrite;integral to membrane;intracellular membrane-bounded organelle;intracellular non-membrane-bounded organelle;intracellular organelle;intracellular organelle part;intracellular part;intrinsic to membrane;macromolecul…	11700000	3	2	2.2	138.25	4.26e-08	532000	1150000	6450000	3620000	3	3	3	3	2	2	2	2	1235
3422	IPI00396022;IPI00479667;IPI00024368;IPI00220239;IPI00902910;IPI00874118;IPI00942850;IPI00384996	IPI00396022;IPI00479667	ATPase class II type 9B;Probable phospholipid-transporting ATPase IIB;cDNA FLJ61123, highly similar to Homo sapiens ATPase, Class II, type 9B (ATP9B), mRNA;cDNA FLJ45732 fis, clone HSYRA2004550, highly similar to Potential phospholipid-transporting ATPase IIB;ATP9B protein	ATP9B;ATPIIB;HUSSY-20;NEO1L	O43861-1;O43861;O43861-2;B4DJ94;Q6ZS89;Q7Z6L4	17.5951	17.1357	19.7406	20.2302	2.14543	3.09452	+	1.79517	0.17175	2.61997	4.89054	biological regulation;cellular component organization;cellular component organization or biogenesis;cellular membrane organization;cellular process;endocytosis;establishment of localization;establishment of localization in cell;establishment of protein localization;establishment of protein localization in Golgi;establishment of protein localization to organelle;Golgi vesicle transport;intracellul…	adenyl nucleotide binding;adenyl ribonucleotide binding;ATP binding;ATPase activity;ATPase activity, coupled;ATPase activity, coupled to movement of substances;binding;catalytic activity;cation binding;hydrolase activity;hydrolase activity, acting on acid anhydrides;hydrolase activity, acting on acid anhydrides, in phosphorus-containing anhydrides;ion binding;lipid transporter activity;magnesium …	cell part;cytoplasmic part;endosome;Golgi apparatus part;integral to membrane;intracellular membrane-bounded organelle;intracellular organelle;intracellular organelle part;intracellular part;intrinsic to membrane;membrane;membrane part;membrane-bounded organelle;organelle;organelle part;perinuclear region of cytoplasm;plasma membrane;trans-Golgi network	8620000	4	4	3.4	129.3	3.45e-14	424000	379000	2900000	4920000	3	1	4	4	3	1	4	4	1147
4076	IPI00794482;IPI00903088;IPI00451132;IPI00929638;IPI00442051;IPI00909901;IPI00796528;IPI00793951	IPI00794482;IPI00903088;IPI00451132;IPI00929638;IPI00442051;IPI00909901	cDNA, FLJ92780, highly similar to Homo sapiens phosphodiesterase 2A, cGMP-stimulated (PDE2A), mRNA;cDNA FLJ37705 fis, clone BRHIP2017404, highly similar to cGMP-dependent 3,5-cyclic phosphodiesterase (EC 3.1.4.17);cGMP-dependent 3,5-cyclic phosphodiesterase;Cyclic GMP-stimulated phosphodiesterase;Phosphodiesterase 2A, cGMP-stimulated;Putative uncharacterized protein PDE2A;cGMP-stimulated phosphod…	PDE2A	B2R646;B3KT60;O00408;Q8IW54;C9JPD5;Q5J793;Q6ZMR1;B4DIM1	26.965	25.4923	31.9916	32.4823	5.0266	6.99004	+	1.78831	0.125	6.00831	6.15506	anatomical structure development;biological regulation;blood coagulation;calcium ion transmembrane transport;calcium ion transport;cAMP catabolic process;cAMP metabolic process;cAMP-mediated signaling;catabolic process;cation transport;cell development;cell differentiation;cellular catabolic process;cellular developmental process;cellular metabolic process;cellular nitrogen compound catabolic pro…	3',5'-cyclic-nucleotide phosphodiesterase activity;adenyl nucleotide binding;adenyl ribonucleotide binding;AMP binding;binding;calcium channel activity;cAMP binding;catalytic activity;cation binding;cation channel activity;cation transmembrane transporter activity;cGMP binding;cGMP-stimulated cyclic-nucleotide phosphodiesterase activity;channel activity;cyclic nucleotide binding;cyclic-nucleotide…	axon;cell part;cell projection;cytoplasm;cytoplasmic part;cytosol;dendrite;endoplasmic reticulum;Golgi apparatus;intracellular membrane-bounded organelle;intracellular organelle;intracellular organelle lumen;intracellular organelle part;intracellular part;membrane;membrane-bounded organelle;membrane-enclosed lumen;mitochondrial matrix;mitochondrial part;neuron projection;nucleus;organelle;organel…	35000000000	54	54	53.5	105.15	0	19800000	21400000	15500000000	19500000000	20	20	53	54	20	20	53	54	934
3079	IPI00301204;IPI00794338;IPI00920994	IPI00301204;IPI00794338;IPI00920994	Retinol dehydrogenase 13;cDNA FLJ77723;cDNA, FLJ96605, highly similar to Homo sapiens retinol dehydrogenase 13 (all-trans and 9-cis) (RDH13), mRNA;cDNA FLJ16300 fis, clone PLACE7000167, highly similar to Retinol dehydrogenase 13 (EC 1.1.1.-)	PSEC0082;RDH13;UNQ736/PRO1430	Q8NBN7;A8K6B4;B2RDH1;B3KVA3	18.3495	19.2877	22.9334	22.4676	4.58388	3.17991	+	1.75153	0.16	3.8819	5.36371	anatomical structure development;anatomical structure formation involved in morphogenesis;cell development;cellular developmental process;cellular process;developmental process;eye photoreceptor cell development;neuron development;photoreceptor cell development;response to abiotic stimulus;response to high light intensity;response to light intensity;response to light stimulus;response to radiatio…	catalytic activity;oxidoreductase activity	cell part;cytoplasmic part;intracellular organelle part;intracellular part;membrane;mitochondrial inner membrane;mitochondrial membrane;mitochondrial part;organelle inner membrane;organelle membrane;organelle part	54600000	3	3	12.7	35.932	8.83e-53	483000	2170000	29100000	22800000	2	3	3	3	2	3	3	3	331
2497	IPI00216890	IPI00216890	RELT-like protein 1;Putative uncharacterized protein tmp_locus_29	PSEC0162;RELL1;tmp_locus_29	Q8IUW5;Q4W5D7	14.7808	15.392	19.4756	18.547	4.69476	3.15494	+	1.71056	0.142857	3.92485	5.19263			cell part;cytoskeleton;integral to membrane;intracellular non-membrane-bounded organelle;intracellular organelle;intracellular part;intrinsic to membrane;membrane;membrane part;microtubule cytoskeleton;non-membrane-bounded organelle;organelle;plasma membrane	4300000	2	2	7.7	29.34	1.11e-43	0	95200	2620000	1590000	0	1	2	2	0	1	2	2	271
677	IPI00009976	IPI00009976	Interleukin-1 receptor-like 1 ligand;Putative T1/ST2 receptor-binding protein;Transmembrane emp24 domain-containing protein 1	IL1RL1L;IL1RL1LG;TMED1	Q13445	19.5842	20.0691	21.7995	22.2066	2.2153	2.13751	+	1.68806	0.136291	2.1764	4.21316	biological regulation;cell communication;cell-cell signaling;cellular process;cellular response to stimulus;establishment of localization;establishment of protein localization;protein transport;regulation of biological process;regulation of cellular process;response to stimulus;signal transduction;signaling;transport	binding;protein binding;receptor binding	cell part;cytoplasmic part;endoplasmic reticulum;endoplasmic reticulum membrane;endoplasmic reticulum part;endoplasmic reticulum-Golgi intermediate compartment;endoplasmic reticulum-Golgi intermediate compartment membrane;Golgi apparatus;integral to membrane;intracellular membrane-bounded organelle;intracellular organelle;intracellular organelle part;intracellular part;intrinsic to membrane;membr…	37600000	3	3	15	25.206	6.76e-11	836000	4310000	15900000	16600000	3	3	3	3	3	3	3	3	227
991	IPI00926903;IPI00015833;IPI00926408;IPI00927150;IPI00921826;IPI00927721	IPI00926903;IPI00015833;IPI00926408;IPI00927150;IPI00921826	Putative uncharacterized protein CHCHD3;Coiled-coil-helix-coiled-coil-helix domain-containing protein 3, mitochondrial;Coiled-coil-helix-coiled-coil-helix domain containing 3;Coiled-coil-helix-coiled-coil-helix domain containing 3, isoform CRA_d;cDNA FLJ53726, highly similar to Coiled-coil-helix-coiled-coil-helixdomain-containing protein 3	CHCHD3;hCG_2014841;tcag7.1158	C9JRZ6;Q9NX63;A4D1N4;C9J4B7;B7Z1X9	22.1581	21.5069	24.0359	24.317	1.87783	2.81012	+	1.65495	0.138815	2.34397	4.22614	biological regulation;cellular component organization;cellular component organization at cellular level;cellular component organization or biogenesis;cellular component organization or biogenesis at cellular level;cellular membrane fusion;cellular membrane organization;cellular process;inner mitochondrial membrane organization;membrane fusion;membrane organization;mitochondrial fusion;mitochondri…	binding;enzyme binding;phosphatase binding;protein binding;protein complex scaffold;structural molecule activity	cell part;cytoplasm;cytoplasmic part;extracellular membrane-bounded organelle;extracellular organelle;extracellular region part;extracellular vesicular exosome;intracellular membrane-bounded organelle;intracellular organelle;intracellular organelle part;intracellular part;membrane;membrane-bounded organelle;membrane-bounded vesicle;mitochondrial inner membrane;mitochondrial membrane;mitochondrial…	167000000	9	9	20.7	26.694	1.18e-59	2490000	5930000	69700000	88500000	5	3	9	9	5	3	9	9	232
1222	IPI00020470;IPI00385086;IPI00953379;IPI00384012;IPI00385085;IPI00947497	IPI00020470;IPI00385086;IPI00953379;IPI00384012;IPI00385085;IPI00947497	Glycosyltransferase 8 domain-containing protein 1;Putative uncharacterized protein GLT8D1;MSTP139	AD-017;GALA4A;GLT8D1;MSTP137;UNQ572/PRO1134	Q68CQ7-1;Q68CQ7;A8MSP4;C9JBQ1;Q68CQ7-2;Q7Z4D0;C9J880	14.4704	15.4565	17.9141	17.9141	3.44375	2.45767	+	1.57183	0.144154	2.95071	4.25764		catalytic activity;transferase activity;transferase activity, transferring glycosyl groups	cell part;integral to membrane;intrinsic to membrane;membrane;membrane part	2570000	2	2	5.7	41.935	5.39e-06	63200	0	1250000	1250000	1	0	2	2	1	0	2	2	371
3801	IPI00549891;IPI00040900;IPI00552241	IPI00549891;IPI00040900;IPI00552241	Heparan sulfate 2-O-sulfotransferase 1;cDNA FLJ13198 fis, clone NT2RP3004454, highly similar to Heparan sulfate 2-O-sulfotransferase 1 (EC 2.8.2.-);Putative uncharacterized protein HS2ST1	HS2ST;HS2ST1;KIAA0448	Q7LGA3-1;Q7LGA3;B3KN15;Q7LGA3-2;A6ND99;Q7LGA3-3	20.0426	19.373	21.7715	21.6671	1.72893	2.29404	+	1.56511	0.120482	2.01148	3.73311	amine metabolic process;aminoglycan biosynthetic process;aminoglycan metabolic process;biosynthetic process;carbohydrate biosynthetic process;carbohydrate metabolic process;glycosaminoglycan biosynthetic process;glycosaminoglycan metabolic process;macromolecule biosynthetic process;macromolecule metabolic process;metabolic process;nitrogen compound metabolic process;polysaccharide biosynthetic pr…	catalytic activity;sulfotransferase activity;transferase activity;transferase activity, transferring sulfur-containing groups	cell part;cytoplasmic part;Golgi apparatus part;Golgi membrane;integral to membrane;intracellular organelle part;intracellular part;intrinsic to membrane;membrane;membrane part;organelle membrane;organelle part	77900000	6	6	13.8	41.881	2.41e-19	1480000	2640000	33500000	40300000	4	4	6	5	4	4	6	5	356
621	IPI00009236;IPI00876941;IPI00853146;IPI00790433;IPI00789601	IPI00009236;IPI00876941;IPI00853146	Caveolin-1;Caveolin	CAV;CAV1;hCG_39088;tcag7.24	Q03135-1;Q03135;A9XTE5;Q2TNI1;Q59E85;Q7Z4F3	24.5404	23.9933	26.5898	26.1234	2.0494	2.13002	+	1.54769	0.123457	2.08971	3.73537	acylglycerol metabolic process;anatomical structure development;anatomical structure formation involved in morphogenesis;angiogenesis;biological regulation;blood coagulation;body fluid secretion;calcium ion homeostasis;calcium ion transport;cation homeostasis;cation transport;caveola assembly;caveolin-mediated endocytosis;cell communication;cell differentiation;cell migration;cell motility;cell s…	binding;channel inhibitor activity;channel regulator activity;cholesterol binding;enzyme activator activity;enzyme binding;enzyme regulator activity;identical protein binding;inward rectifier potassium channel inhibitor activity;ion channel binding;ion channel inhibitor activity;kinase binding;lipid binding;nitric-oxide synthase binding;patched binding;peptidase activator activity;peptidase regul…	acrosomal membrane;adherens junction;anchoring junction;apical plasma membrane;basolateral plasma membrane;caveola;cell cortex;cell junction;cell part;cell projection;cell-substrate adherens junction;cell-substrate junction;cilium;cytoplasmic part;cytoplasmic vesicle;cytoplasmic vesicle membrane;cytoplasmic vesicle part;early endosome membrane;endocytic vesicle membrane;endoplasmic reticulum;endo…	563000000	16	6	62.4	20.471	1.8e-261	25500000	37000000	400000000	99900000	12	13	15	15	5	5	6	6	178
3517	IPI00871854;IPI00412713	IPI00871854;IPI00412713	Putative uncharacterized protein SAMM50;cDNA FLJ55111, highly similar to Sorting and assembly machinery component 50 homolog;Sorting and assembly machinery component 50 homolog;Transformation-related gene 3 protein	SAMM50;CGI-51;TRG3	A8MZI2;B4DN54;Q9Y512	21.1519	20.5451	22.7492	23.1519	1.59729	2.6068	+	1.54179	0.117647	2.10205	3.72614	cellular component organization;cellular component organization at cellular level;cellular component organization or biogenesis;cellular component organization or biogenesis at cellular level;cellular macromolecule metabolic process;cellular membrane organization;cellular metabolic process;cellular process;cellular protein metabolic process;establishment of localization;establishment of localizat…		cell part;cytoplasmic part;extracellular membrane-bounded organelle;extracellular organelle;extracellular region part;extracellular vesicular exosome;integral to membrane;intracellular membrane-bounded organelle;intracellular organelle;intracellular organelle part;intracellular part;intrinsic to membrane;macromolecular complex;membrane;membrane part;membrane-bounded organelle;membrane-bounded ves…	89800000	16	9	35.4	51.946	3.4e-185	4430000	5680000	38500000	41200000	10	9	16	16	7	6	9	9	469
3767	IPI00479809;IPI00926203;IPI00926404	IPI00479809;IPI00926203;IPI00926404	RING finger protein 121;RNF121 protein;cDNA FLJ37189 fis, clone BRALZ2002418, highly similar to Homo sapiens ring finger protein 121 (RNF121), transcript variant 3, mRNA;Ring finger protein 121, isoform CRA_d;cDNA FLJ11099 fis, clone PLACE1005530;Putative uncharacterized protein RNF121	RNF121;hCG_1811369	Q9H920;A0PJP0;B3KSW8;Q9NUW5;C9JQY5;C9JQY6	15.5886	16.3092	18.3101	19.0346	2.72148	2.72537	+	1.47576	0.130082	2.72342	3.83088	biological regulation;catabolic process;cellular catabolic process;cellular macromolecule catabolic process;cellular macromolecule metabolic process;cellular metabolic process;cellular process;cellular protein metabolic process;cellular response to chemical stimulus;cellular response to organic substance;cellular response to stimulus;cellular response to stress;cellular response to topologically …	binding;cation binding;ion binding;metal ion binding;transition metal ion binding;zinc ion binding	cell part;cytoplasmic part;endoplasmic reticulum membrane;endoplasmic reticulum part;Golgi apparatus part;Golgi membrane;integral to membrane;intracellular organelle part;intracellular part;intrinsic to membrane;membrane;membrane part;organelle membrane;organelle part	3600000	2	2	8	37.882	1.08e-13	0	336000	1010000	2250000	0	2	2	2	0	2	2	2	327
1126	IPI00018434;IPI00219826;IPI00383946	IPI00018434;IPI00219826	ESCRT-I complex subunit TSG101;Tumor susceptibility gene 101 protein	TSG101	Q99816-1;Q99816;Q99816-2	22.2419	21.391	24.0359	24.3239	1.794	2.93289	+	1.46507	0.107527	2.36344	3.64077	biological regulation;catabolic process;cell cycle arrest;cell cycle process;cell differentiation;cell division;cellular catabolic process;cellular component assembly;cellular component assembly at cellular level;cellular component organization;cellular component organization at cellular level;cellular component organization or biogenesis;cellular component organization or biogenesis at cellular …	binding;calcium-dependent protein binding;DNA binding;enzyme binding;identical protein binding;nucleic acid binding;protein binding;protein binding transcription factor activity;protein dimerization activity;protein homodimerization activity;small conjugating protein binding;transcription cofactor activity;transcription corepressor activity;transcription factor binding transcription factor activi…	cell part;cytoplasm;cytoplasmic part;early endosome;endosomal part;endosome;endosome membrane;ESCRT I complex;extracellular membrane-bounded organelle;extracellular organelle;extracellular region part;extracellular vesicular exosome;intracellular membrane-bounded organelle;intracellular non-membrane-bounded organelle;intracellular organelle;intracellular organelle part;intracellular part;late end…	203000000	14	14	25.9	43.944	5.71e-137	12500000	15400000	83800000	91600000	10	10	12	14	10	10	12	14	390
3462	IPI00401773	IPI00401773	ESCRT-I complex subunit VPS37C;Vacuolar protein sorting-associated protein 37C;cDNA FLJ61465, highly similar to Homo sapiens vacuolar protein sorting 37C (VPS37C), mRNA	PML39;VPS37C	A5D8V6;B4DYD9	14.4893	16.1451	19.5842	19.7939	5.09482	3.64887	+	1.46149	0.141434	4.37185	4.22618	cellular component assembly;cellular component assembly at cellular level;cellular component organization;cellular component organization at cellular level;cellular component organization or biogenesis;cellular component organization or biogenesis at cellular level;cellular process;cellular process involved in reproduction;endosome transport;establishment of localization;establishment of localiza…	binding;calcium-dependent protein binding;protein binding	cell part;cytoplasmic part;endosomal part;endosome membrane;ESCRT I complex;extracellular membrane-bounded organelle;extracellular organelle;extracellular region part;extracellular vesicular exosome;intracellular organelle part;intracellular part;late endosome membrane;macromolecular complex;membrane;membrane part;membrane-bounded organelle;membrane-bounded vesicle;organelle;organelle membrane;or…	19200000	2	2	5.4	38.632	1.01e-05	96300	0	10300000	8720000	1	0	2	2	1	0	2	2	355
4142	IPI00872822	IPI00872822	HECT, UBA and WWE domain containing 1	HUWE1;RP3-339A18.4-009	Q5H964	17.5049	18.3056	20.1206	19.9112	2.61566	1.6056	+	1.43943	0.105394	2.11063	3.43859				5960000	5	1	19.9	27.005	1.29e-16	213000	653000	2570000	2520000	3	5	4	5	1	1	1	1	256
2411	IPI00183974	IPI00183974	Protein MON2 homolog;Protein SF21;cDNA FLJ12609 fis, clone NT2RM4001557, highly similar to Homo sapiens KIAA1040 protein	KIAA1040;MON2;SF21	Q7Z3U7-3;Q7Z3U7;B3KMU1	15.3403	14.3407	18.0951	17.5049	2.75478	3.16424	+	1.4392	0.126613	2.95951	3.79232	actin cytoskeleton organization;actin filament-based process;biological regulation;cellular component organization;cellular component organization at cellular level;cellular component organization or biogenesis;cellular component organization or biogenesis at cellular level;cellular process;cytoskeleton organization;endosome transport;establishment of localization;establishment of localization in…	ARF guanyl-nucleotide exchange factor activity;enzyme regulator activity;GTPase regulator activity;guanyl-nucleotide exchange factor activity;nucleoside-triphosphatase regulator activity;small GTPase regulator activity	cell part;cytoplasmic part;extracellular membrane-bounded organelle;extracellular organelle;extracellular region part;extracellular vesicular exosome;Golgi apparatus part;intracellular organelle part;intracellular part;membrane-bounded organelle;membrane-bounded vesicle;organelle;organelle part;trans-Golgi network;vesicle	1730000	9	1	17.2	65.691	7.14e-38	0	0	642000	1090000	6	6	7	9	0	0	1	1	586
3870	IPI00604763;IPI00791617	IPI00604763	HBV XAg-transactivated protein 3;HBV X-transactivated gene 3 protein;Protein FOAP-7;Transmembrane protein 66;cDNA PSEC0019 fis, clone NT2RP1000125, highly similar to Transmembrane protein 66;cDNA FLJ55028, highly similar to Transmembrane protein 66	HSPC035;NPD003;TMEM66;UNQ1967/PRO4499;XTP3	Q96BY9;B3KQQ4;B7Z307	17.1655	16.734	20.5069	22.2621	3.34142	5.52816	+	1.40772	0.141733	4.43479	4.01793	calcium ion transport;cation transport;divalent inorganic cation transport;divalent metal ion transport;establishment of localization;ion transport;metal ion transport;transport		cell part;cytoplasmic part;endoplasmic reticulum part;integral to endoplasmic reticulum membrane;integral to membrane;integral to organelle membrane;intracellular organelle part;intracellular part;intrinsic to endoplasmic reticulum membrane;intrinsic to membrane;intrinsic to organelle membrane;membrane part;organelle part	26000000	4	4	11.2	36.975	4.17e-11	126000	430000	9240000	16200000	1	1	4	4	1	1	4	4	339
4016	IPI00759683;IPI00852906	IPI00759683;IPI00852906	Caveolin-1;Caveolin	CAV;CAV1	Q03135-2;Q03135;C9JKI3	15.7777	15.7099	18.8606	20.5915	3.0829	4.88154	+	1.35466	0.121951	3.98222	3.73529	acylglycerol metabolic process;anatomical structure development;anatomical structure formation involved in morphogenesis;angiogenesis;biological regulation;blood coagulation;body fluid secretion;calcium ion homeostasis;calcium ion transport;cation homeostasis;cation transport;caveola assembly;caveolin-mediated endocytosis;cell communication;cell differentiation;cell migration;cell motility;cell s…	binding;channel inhibitor activity;channel regulator activity;cholesterol binding;enzyme activator activity;enzyme binding;enzyme regulator activity;identical protein binding;inward rectifier potassium channel inhibitor activity;ion channel binding;ion channel inhibitor activity;kinase binding;lipid binding;nitric-oxide synthase binding;patched binding;peptidase activator activity;peptidase regul…	acrosomal membrane;adherens junction;anchoring junction;apical plasma membrane;basolateral plasma membrane;caveola;cell cortex;cell junction;cell part;cell projection;cell-substrate adherens junction;cell-substrate junction;cilium;cytoplasmic part;cytoplasmic vesicle;cytoplasmic vesicle membrane;cytoplasmic vesicle part;early endosome membrane;endocytic vesicle membrane;endoplasmic reticulum;endo…	3770000	11	1	54.4	17.023	1.75e-172	0	154000	1840000	1780000	7	9	10	10	0	1	1	1	147
312	IPI00004416;IPI00647029	IPI00004416;IPI00647029	Charged multivesicular body protein 2a;Chromatin-modifying protein 2a;Putative breast adenocarcinoma marker BC-2;Vacuolar protein sorting-associated protein 2-1	BC2;CHMP2;CHMP2A	O43633	17.1752	18.1507	19.8081	19.8906	2.63289	1.73994	+	1.33128	0.101189	2.18642	3.17124	biological regulation;cell cycle process;cellular component assembly;cellular component assembly at cellular level;cellular component organization;cellular component organization at cellular level;cellular component organization or biogenesis;cellular component organization or biogenesis at cellular level;cellular macromolecular complex assembly;cellular macromolecular complex subunit organizatio…	alcohol binding;amine binding;binding;cation binding;ion binding;lipid binding;phosphatidylcholine binding;phospholipid binding;protein binding;protein domain specific binding;quaternary ammonium group binding	cell part;cytoplasmic part;cytosol;endosomal part;endosome membrane;extracellular membrane-bounded organelle;extracellular organelle;extracellular region part;extracellular vesicular exosome;intracellular organelle part;intracellular part;late endosome membrane;macromolecular complex;membrane;membrane coat;membrane part;membrane-bounded organelle;membrane-bounded vesicle;organelle;organelle membr…	8050000	5	5	14.4	25.104	8.87e-11	335000	1330000	4060000	2330000	3	4	4	3	3	4	4	3	222
2086	IPI00103940	IPI00103940	Major facilitator superfamily domain-containing protein 10;Tetracycline transporter-like protein	MFSD10;TETRAN	Q14728	16.0998	14.6007	18.7471	18.6132	2.64737	4.01253	+	1.32365	0.104686	3.32996	3.49597	antibiotic transport;apoptosis;cell death;cellular process;death;drug transport;establishment of localization;organic alcohol transport;organic substance transport;programmed cell death;tetracycline transport;transmembrane transport;transport	antibiotic transporter activity;drug transmembrane transporter activity;tetracycline transporter activity;transmembrane transporter activity;transporter activity	cell part;integral to membrane;intrinsic to membrane;membrane part	3180000	1	1	2.2	48.339	0.00048232	0	0	1670000	1510000	0	0	1	1	0	0	1	1	455
805	IPI00012431	IPI00012431	RING finger protein 26;cDNA FLJ16070 fis, clone HSYRA1000062, highly similar to RING finger protein 26	RNF26	Q9BY78;B3KV23	13.7345	16.2184	20.265	20.8346	6.53049	4.61617	+	1.31427	0.124947	5.57333	3.78056		binding;cation binding;ion binding;metal ion binding;transition metal ion binding;zinc ion binding	cell part;integral to membrane;intrinsic to membrane;membrane part	22500000	3	3	7.9	47.737	7.79e-12	0	0	10100000	12400000	0	0	3	3	0	0	3	3	433
547	IPI00007856;IPI00298301;IPI00025879;IPI00001753;IPI00007858;IPI00910817;IPI00555997	IPI00007856;IPI00298301;IPI00025879;IPI00001753;IPI00007858;IPI00910817	Myosin heavy chain 2;Myosin heavy chain 2a;Myosin heavy chain IIa;Myosin heavy chain, skeletal muscle, adult 2;Myosin-2;cDNA FLJ51537, highly similar to Myosin heavy chain, skeletal muscle, adult 2;Muscle embryonic myosin heavy chain;Myosin heavy chain 3;Myosin heavy chain, fast skeletal muscle, embryonic;Myosin-3;SMHCE;Hypothetical rhabdomyosarcoma antigen MU-RMS-40.3;Myosin heavy chain 1;Myosin…	MYH2;MYHSA2;MYH3;MYH1;MYH4;MYH13	Q9UKX2;B4DRV3;P11055;Q5GJ67;P12882;Q9Y623;Q9UKX3;Q9P0U8;B4DFX9	15.1542	16.3379	18.1307	18.6662	2.97653	2.32836	+	1.25907	0.100528	2.65245	3.12199	actin cytoskeleton organization;actin filament-based movement;actin filament-based process;actin-mediated cell contraction;actin-myosin filament sliding;actomyosin structure organization;anatomical structure development;anatomical structure morphogenesis;appendage morphogenesis;cell communication;cellular component movement;cellular component organization;cellular component organization at cellul…	actin binding;actin filament binding;adenyl nucleotide binding;adenyl ribonucleotide binding;ATP binding;ATPase activity;ATPase activity, coupled;binding;calmodulin binding;catalytic activity;cytoskeletal protein binding;double-stranded RNA binding;hydrolase activity;hydrolase activity, acting on acid anhydrides;hydrolase activity, acting on acid anhydrides, in phosphorus-containing anhydrides;mi…	A band;actomyosin contractile ring;cell cortex part;cell division site part;cell junction;cell part;cell-cell contact zone;cell-cell junction;contractile fiber;contractile fiber part;contractile ring;cytoplasmic part;cytoskeletal part;cytosol;extracellular membrane-bounded organelle;extracellular organelle;extracellular region part;extracellular vesicular exosome;Golgi apparatus;intercalated disc…	4790000	3	2	1.8	223.04	1e-06	249000	1870000	1060000	1620000	2	2	2	2	1	1	1	1	1941
1190	IPI00019870;IPI00759514;IPI00657910	IPI00019870;IPI00759514;IPI00657910	Caveolin-2;Caveolin	CAV2;hCG_39087;tcag7.25;caveolin-2	P51636-1;P51636;Q53X57;P51636-2;C9JJZ4;Q712N7	18.83	19.1531	23.9584	21.9388	5.1284	2.78562	+	1.21634	0.104928	3.95701	3.23643	anatomical structure development;biological regulation;caveola assembly;cell development;cell surface receptor linked signaling pathway;cellular component assembly;cellular component assembly at cellular level;cellular component organization;cellular component organization at cellular level;cellular component organization or biogenesis;cellular component organization or biogenesis at cellular lev…	binding;D1 dopamine receptor binding;dopamine receptor binding;G-protein-coupled receptor binding;identical protein binding;protein binding;protein dimerization activity;protein homodimerization activity;receptor binding	acrosomal membrane;caveola;cell part;cytoplasmic membrane-bounded vesicle;cytoplasmic part;cytoplasmic vesicle;cytoplasmic vesicle membrane;cytoplasmic vesicle part;extrinsic to internal side of plasma membrane;extrinsic to membrane;extrinsic to plasma membrane;Golgi apparatus;Golgi apparatus part;Golgi membrane;integral to membrane;integral to plasma membrane;intracellular;intracellular membrane…	66100000	2	2	16.7	18.291	1.41e-08	1050000	2970000	56600000	5440000	2	2	2	2	2	2	2	2	162
219	IPI00002852	IPI00002852	35 kDa peroxisomal membrane protein;Peroxin-2;Peroxisomal membrane protein 3;Peroxisome assembly factor 1;Peroxisome biogenesis factor 2;RING finger protein 72;cDNA, FLJ93460, highly similar to Homo sapiens peroxisomal membrane protein 3, 35kDa (Zellweger syndrome) (PXMP3), mRNA;Peroxisomal membrane protein 3, 35kDa	PAF1;PEX2;PMP3;PMP35;PXMP3;RNF72	P28328;B2R7I6;Q6GU86	15.2708	13.9109	17.2326	18.2922	1.9618	4.38128	+	1.17669	0.0987119	3.17154	2.98646	bile acid biosynthetic process;bile acid metabolic process;biological regulation;biosynthetic process;carboxylic acid biosynthetic process;carboxylic acid catabolic process;carboxylic acid metabolic process;catabolic process;cell migration;cell motility;cellular biosynthetic process;cellular catabolic process;cellular component movement;cellular component organization;cellular component organizat…	acid-amino acid ligase activity;binding;catalytic activity;cation binding;ion binding;ligase activity;ligase activity, forming carbon-nitrogen bonds;metal ion binding;small conjugating protein ligase activity;transition metal ion binding;ubiquitin-protein ligase activity;zinc ion binding	Cdc73/Paf1 complex;cell part;cytoplasmic part;integral to membrane;integral to organelle membrane;integral to peroxisomal membrane;intracellular membrane-bounded organelle;intracellular organelle;intracellular organelle part;intracellular part;intrinsic to membrane;intrinsic to organelle membrane;intrinsic to peroxisomal membrane;macromolecular complex;membrane;membrane part;membrane-bounded orga…	1820000	2	2	5.9	34.842	1.14e-05	0	0	585000	1230000	0	0	2	2	0	0	2	2	305
322	IPI00004668;IPI00302523;IPI00215828	IPI00004668;IPI00302523;IPI00215828	Alpha-(1,6)-fucosyltransferase;Fucosyltransferase 8;GDP-fucose--glycoprotein fucosyltransferase;GDP-L-Fuc:N-acetyl-beta-D-glucosaminide alpha1,6-fucosyltransferase;Glycoprotein 6-alpha-L-fucosyltransferase;cDNA FLJ61225, highly similar to Alpha-(1,6)-fucosyltransferase (EC 2.4.1.68);FUT8 protein	FUT8;hCG_22125	Q9BYC5-1;Q9BYC5;A8K8P8;Q546E0;B4DFS7;Q9BYC5-2;A5PLL2	15.887	15.3522	17.4252	17.805	1.53819	2.4528	+	1.58559	0.123325	1.99549	3.7795	alcohol catabolic process;alcohol metabolic process;biological regulation;biosynthetic process;carbohydrate biosynthetic process;carbohydrate catabolic process;carbohydrate metabolic process;catabolic process;cell migration;cell motility;cell surface receptor linked signaling pathway;cellular carbohydrate catabolic process;cellular carbohydrate metabolic process;cellular component movement;cellul…	alpha(1,6)-fucosyltransferase activity;catalytic activity;fucosyltransferase activity;glycoprotein 6-alpha-L-fucosyltransferase activity;transferase activity;transferase activity, transferring glycosyl groups;transferase activity, transferring hexosyl groups	cell part;cytoplasm;cytoplasmic part;extracellular membrane-bounded organelle;extracellular organelle;extracellular region part;extracellular vesicular exosome;Golgi apparatus;Golgi apparatus part;Golgi cisterna membrane;Golgi membrane;integral to membrane;intracellular membrane-bounded organelle;intracellular organelle;intracellular organelle part;intracellular part;intrinsic to membrane;membran…	2010000	2	2	4	66.515	9.65e-05	143000	0	906000	960000	2	0	2	2	2	0	2	2	575
497	IPI00007155;IPI00328913;IPI00794724;IPI00795056;IPI00796001;IPI00798357;IPI00793978;IPI00434742	IPI00007155;IPI00328913;IPI00794724;IPI00795056;IPI00796001	ESCRT-I complex subunit VPS28;Vacuolar protein sorting-associated protein 28 homolog;Vacuolar protein sorting 28 (Yeast), isoform CRA_a;Vacuolar sorting protein 28;Vacuolar protein sorting 28 homolog (S. cerevisiae)	VPS28;hCG_24005	Q9UK41;Q548N1;Q86VK0	22.0789	22.0258	23.8288	24.1565	1.74994	2.13073	+	2.14029	0.148148	1.94033	5.3015	biological regulation;catabolic process;cellular catabolic process;cellular component assembly;cellular component assembly at cellular level;cellular component organization;cellular component organization at cellular level;cellular component organization or biogenesis;cellular component organization or biogenesis at cellular level;cellular macromolecule catabolic process;cellular macromolecule me…	binding;protein binding;protein complex binding;small conjugating protein binding;ubiquitin binding	cell part;cytoplasm;cytoplasmic part;cytosol;early endosome;endosomal part;endosome;endosome membrane;ESCRT I complex;extracellular membrane-bounded organelle;extracellular organelle;extracellular region part;extracellular vesicular exosome;intracellular membrane-bounded organelle;intracellular organelle;intracellular organelle part;intracellular part;late endosome membrane;macromolecular complex…	103000000	13	13	50.2	25.425	7.28e-51	5130000	9490000	68300000	19700000	10	9	12	13	10	9	12	13	221
1476	IPI00026448;IPI00024816;IPI00031927;IPI00918012;IPI00555826;IPI00024627;IPI00917262;IPI00915899	IPI00026448;IPI00024816;IPI00031927;IPI00918012;IPI00555826;IPI00024627	Mitochondrial fission factor	AD030;AD033;C2orf33;GL004;MFF	Q9GZY8-1;Q9GZY8;Q9GZY8-2;Q9GZY8-5;C9JEH8;Q9GZY8-3;Q9GZY8-4	18.6627	18.3836	20.5915	20.3101	1.92874	1.92644	+	1.98274	0.166545	1.92759	4.84102	anatomical structure morphogenesis;apoptotic mitochondrial changes;biological regulation;cell part morphogenesis;cellular component assembly;cellular component morphogenesis;cellular component organization;cellular component organization at cellular level;cellular component organization or biogenesis;cellular component organization or biogenesis at cellular level;cellular developmental process;ce…	binding;identical protein binding;protein binding;protein dimerization activity;protein homodimerization activity	cell junction;cell part;clathrin-coated vesicle;coated vesicle;cytoplasmic membrane-bounded vesicle;cytoplasmic part;cytoplasmic vesicle;integral to membrane;integral to mitochondrial membrane;integral to organelle membrane;intracellular membrane-bounded organelle;intracellular organelle;intracellular organelle part;intracellular part;intrinsic to membrane;intrinsic to organelle membrane;membrane…	10700000	5	5	13.7	38.464	8.82e-26	488000	632000	6610000	2970000	4	3	4	5	4	3	4	5	342
2666	IPI00465299;IPI00783541;IPI00783274;IPI00220151;IPI00797408	IPI00465299;IPI00783541;IPI00783274;IPI00220151;IPI00797408	Electroneutral potassium-chloride cotransporter 3;K-Cl cotransporter 3;Solute carrier family 12 member 6;cDNA FLJ75184, highly similar to Homo sapiens K-Cl cotransporter KCC3 mRNA;Potassium chloride cotransporter KCC3a-S3;Putative uncharacterized protein DKFZp686O1827;Solute carrier family 12 (Potassium/chloride transporters), member 6;K-Cl cotransporter KCC3a-X2M isoform;Solute carrier family 12…	KCC3;SLC12A6;DKFZp686O1827;hCG_1998565	Q9UHW9-1;Q9UHW9;A8K935;Q2VI00;Q5HYC7;Q6NSI7;Q7Z4G5;Q9UHW9-2;A0AV76;A7E2U9;B3KXX3;Q3ZCQ6;Q7Z2E7	17.2604	16.7602	19.209	18.5842	1.94856	1.82397	+	1.37488	0.102462	1.88626	3.14284	anatomical structure formation involved in morphogenesis;angiogenesis;cation transport;cellular hypotonic response;cellular hypotonic salinity response;cellular potassium ion transport;cellular process;cellular response to abiotic stimulus;cellular response to osmotic stress;cellular response to salt stress;cellular response to stimulus;cellular response to stress;developmental process;establishm…	active transmembrane transporter activity;anion transmembrane transporter activity;anion:cation symporter activity;binding;cation transmembrane transporter activity;cation:chloride symporter activity;chloride transmembrane transporter activity;enzyme binding;inorganic anion transmembrane transporter activity;inorganic cation transmembrane transporter activity;ion transmembrane transporter activit…	basolateral plasma membrane;cell part;integral to membrane;integral to plasma membrane;intrinsic to membrane;intrinsic to plasma membrane;membrane;membrane part;plasma membrane;plasma membrane part	4060000	11	3	8.4	127.62	2.79e-27	436000	403000	1490000	1740000	11	9	11	11	3	3	3	3	1150
3119	IPI00303401	IPI00303401	Transmembrane protein 206;cDNA FLJ57110;cDNA FLJ55748	C1orf75;TMEM206	Q9H813;B4DHQ5;B7Z4D6	17.4576	17.2787	18.8787	19.6168	1.42103	2.33817	+	1.41473	0.105693	1.8796	3.24195			cell part;cell surface;integral to membrane;intrinsic to membrane;membrane part	9630000	2	2	4.6	46.467	1.35e-06	138000	1190000	3690000	4600000	1	2	2	2	1	2	2	2	411
2430	IPI00186145;IPI00938269;IPI00938040;IPI00657835	IPI00186145;IPI00938269	Protein phosphatase 1L;Protein phosphatase 1-like;Protein phosphatase 2C isoform epsilon	PP2CE;PPM1L	Q5SGD2-1;Q5SGD2;Q5SGD2-4	16.3074	15.8557	17.8727	17.9882	1.56525	2.13241	+	1.80892	0.14992	1.84883	4.26884	biological regulation;biosynthetic process;cell surface receptor linked signaling pathway;cellular biosynthetic process;cellular lipid metabolic process;cellular macromolecule metabolic process;cellular metabolic process;cellular process;cellular protein metabolic process;cellular response to stimulus;dephosphorylation;enzyme linked receptor protein signaling pathway;intracellular protein kinase …	binding;catalytic activity;cation binding;hydrolase activity;hydrolase activity, acting on ester bonds;ion binding;metal ion binding;phosphatase activity;phosphoprotein phosphatase activity;phosphoric ester hydrolase activity;protein serine/threonine phosphatase activity	cell part;cytoplasmic part;endoplasmic reticulum membrane;endoplasmic reticulum part;extracellular membrane-bounded organelle;extracellular organelle;extracellular region part;extracellular vesicular exosome;integral to membrane;intracellular organelle part;intracellular part;intrinsic to membrane;membrane;membrane part;membrane-bounded organelle;membrane-bounded vesicle;organelle;organelle membr…	2740000	3	3	8.6	41.053	2.69e-09	97800	268000	1300000	1080000	1	1	3	3	1	1	3	3	360
3831	IPI00552643;IPI00022918;IPI00922942;IPI00644104	IPI00552643	ESCRT-I complex subunit MVB12B;Multivesicular body subunit 12B;Protein FAM125B;cDNA FLJ53722;FLJ00031 protein	C9orf28;FAM125B;FLJ00031	Q9H7P6-1;Q9H7P6;B7Z1P9;Q9H7N7	16.7207	17.417	18.8454	18.9573	2.1247	1.54031	+	1.45479	0.10471	1.8325	3.31596	biological regulation;catabolic process;cellular catabolic process;cellular macromolecule catabolic process;cellular macromolecule metabolic process;cellular metabolic process;cellular process;establishment of localization;establishment of protein localization;macromolecule catabolic process;macromolecule metabolic process;metabolic process;modification-dependent macromolecule catabolic process;m…	binding;lipid binding	cell part;cytoplasmic part;cytosol;early endosome;endosomal part;endosome;endosome membrane;ESCRT I complex;extracellular membrane-bounded organelle;extracellular organelle;extracellular region part;extracellular vesicular exosome;intracellular membrane-bounded organelle;intracellular organelle;intracellular organelle part;intracellular part;late endosome;late endosome membrane;macromolecular com…	4600000	3	3	11.9	35.619	2.79e-11	98400	776000	1840000	1880000	1	2	3	3	1	2	3	3	319
1665	IPI00028040;IPI00922814;IPI00556443	IPI00028040;IPI00922814;IPI00556443	Cytochrome b5-related protein;Fatty acid desaturase 3;cDNA FLJ61272, highly similar to Homo sapiens fatty acid desaturase 3 (FADS3), mRNA;Fatty acid desaturase 3 variant	CYB5RP;FADS3	Q9Y5Q0;B7Z345;Q59FV3	15.7936	16.3803	18.0319	17.6731	2.23827	1.29288	+	1.44499	0.107259	1.76558	3.24661	biosynthetic process;carboxylic acid biosynthetic process;carboxylic acid metabolic process;cellular biosynthetic process;cellular ketone metabolic process;cellular lipid metabolic process;cellular metabolic process;cellular process;fatty acid biosynthetic process;fatty acid metabolic process;lipid biosynthetic process;lipid metabolic process;metabolic process;monocarboxylic acid metabolic proces…	binding;catalytic activity;cation binding;heme binding;ion binding;iron ion binding;metal ion binding;oxidoreductase activity;oxidoreductase activity, acting on paired donors, with incorporation or reduction of molecular oxygen;oxidoreductase activity, acting on paired donors, with oxidation of a pair of donors resulting in the reduction of molecular oxygen to two molecules of water;tetrapyrrole …	cell part;cytoplasmic part;endoplasmic reticulum membrane;endoplasmic reticulum part;integral to membrane;intracellular organelle part;intracellular part;intrinsic to membrane;membrane;membrane part;organelle membrane;organelle part	7120000	3	3	6.5	51.144	6.09e-09	315000	950000	3290000	2560000	1	1	2	3	1	1	2	3	445
2788	IPI00290337;IPI00794000;IPI00792706	IPI00290337;IPI00794000	Epidermal growth factor receptor kinase substrate 8;cDNA FLJ76317, highly similar to Homo sapiens epidermal growth factor receptor pathway substrate 8 (EPS8), mRNA;cDNA FLJ78485, highly similar to Homo sapiens epidermal growth factor receptor pathway substrate 8 (EPS8), mRNA;cDNA FLJ56405, highly similar to Epidermal growth factor receptor kinase substrate 8;cDNA FLJ50272, highly similar to Epide…	EPS8;hCG_1811074	Q12929;A8K6W2;A8KA66;B4E3T6;B4DX66	24.2021	24.2244	25.6703	26.228	1.46824	2.00368	+	1.60411	0.104167	1.73596	3.62362	actin crosslink formation;actin cytoskeleton organization;actin cytoskeleton reorganization;actin filament bundle assembly;actin filament capping;actin filament organization;actin filament-based process;actin polymerization-dependent cell motility;adult behavior;adult locomotory behavior;barbed-end actin filament capping;behavior;behavioral response to ethanol;biological regulation;cell cycle pro…	actin binding;binding;binding, bridging;catalytic activity;cytoskeletal protein binding;enzyme binding;GTPase binding;kinase activity;protein binding;protein binding, bridging;Rac GTPase binding;Ras GTPase binding;Rho GTPase binding;SH3/SH2 adaptor activity;signaling adaptor activity;small GTPase binding;transferase activity;transferase activity, transferring phosphorus-containing groups	cell cortex;cell junction;cell part;cell projection;cell projection membrane;cell projection part;cytoplasmic part;cytoskeletal part;extracellular membrane-bounded organelle;extracellular organelle;extracellular region part;extracellular vesicular exosome;growth cone;intracellular organelle part;intracellular part;ionotropic glutamate receptor complex;leading edge membrane;macromolecular complex;…	551000000	21	21	28.5	91.88	6.75e-151	20600000	78400000	177000000	275000000	19	20	21	20	19	20	21	20	822
3717	IPI00553189;IPI00470810;IPI00883996;IPI00643443;IPI00647879	IPI00553189;IPI00470810;IPI00883996;IPI00643443;IPI00647879	Golgi UDP-GlcNAc transporter;Solute carrier family 35 member A3;UDP-N-acetylglucosamine transporter;Putative uncharacterized protein SLC35A3;SLC35A3 protein;Solute carrier family 35 (UDP-N-acetylglucosamine (UDP-GlcNAc) transporter), member A3, isoform CRA_a	SLC35A3;hCG_31495	Q9Y2D2-2;Q9Y2D2;Q9Y2D2-1;C9JW63;Q9BSB7;C9JP30	18.2696	18.5049	19.7923	20.4476	1.52276	1.94264	+	1.41936	0.0985263	1.7327	3.16116	alcohol metabolic process;amino sugar metabolic process;carbohydrate metabolic process;carbohydrate transport;cellular carbohydrate metabolic process;cellular metabolic process;cellular nitrogen compound metabolic process;cellular process;establishment of localization;glucosamine metabolic process;metabolic process;monosaccharide metabolic process;N-acetylglucosamine metabolic process;nitrogen co…	active transmembrane transporter activity;carbohydrate transmembrane transporter activity;cation transmembrane transporter activity;cation:sugar symporter activity;ion transmembrane transporter activity;nucleotide-sugar transmembrane transporter activity;pyrimidine nucleotide sugar transmembrane transporter activity;secondary active transmembrane transporter activity;solute:cation symporter activ…	cell part;cytoplasmic part;Golgi apparatus;Golgi apparatus part;Golgi membrane;integral to membrane;intracellular membrane-bounded organelle;intracellular organelle;intracellular organelle part;intracellular part;intrinsic to membrane;membrane;membrane part;membrane-bounded organelle;organelle;organelle membrane;organelle part	9100000	1	1	4.1	40.684	6.51e-06	582000	1880000	2280000	4360000	1	1	1	1	1	1	1	1	367
908	IPI00013957;IPI00926978	IPI00013957;IPI00926978	Carnitine/acylcarnitine translocase;Mitochondrial carnitine/acylcarnitine carrier protein;Solute carrier family 25 member 20;cDNA FLJ53016, highly similar to Mitochondrial carnitine/acylcarnitine carrier protein;Putative uncharacterized protein SLC25A20	CAC;CACT;SLC25A20	O43772;B4DWZ5;C9JPE1	17.6937	17.6731	19.4149	19.3899	1.72123	1.71681	+	4.05278	0.126	1.71902	7.95187	amine transport;amino acid transmembrane transport;amino acid transport;betaine transport;carboxylic acid transport;carnitine shuttle;carnitine transport;cation transport;cellular lipid metabolic process;cellular metabolic process;cellular process;establishment of localization;establishment of localization in cell;fatty acid transport;intracellular lipid transport;intracellular transport;ion tran…		cell part;cytoplasm;cytoplasmic part;integral to membrane;intracellular membrane-bounded organelle;intracellular organelle;intracellular organelle part;intracellular part;intrinsic to membrane;membrane;membrane part;membrane-bounded organelle;mitochondrial inner membrane;mitochondrial membrane;mitochondrial part;mitochondrion;organelle;organelle inner membrane;organelle membrane;organelle part	6390000	4	4	10.6	32.943	6.53e-10	236000	1120000	2640000	2380000	3	4	4	3	3	4	4	3	301
2574	IPI00218539;IPI00295575;IPI00218540;IPI00844199	IPI00218539;IPI00295575;IPI00218540;IPI00844199	Collagen alpha-1(XI) chain;Putative uncharacterized protein COL11A1;cDNA FLJ57066, highly similar to Collagen alpha-1(XI) chain;COL11A1 protein;Collagen XI alpha 1;Alpha 1 type XI collagen isoform C preproprotein variant;Mutant collagen XI alpha 1 variant isoform A	COL11A1;COLL6;CO11A1	P12107-2;P12107;C9JMN2;P12107-1;P12107-3;B4DQZ0;Q149N0;Q4FAC4;Q59HB5;Q5IKE9;Q5XNW0	18.0319	17.8423	19.7089	19.5786	1.67706	1.73635	+	2.34578	0.152	1.70671	5.41791	anatomical structure development;anatomical structure morphogenesis;biological adhesion;cardiac muscle tissue morphogenesis;cartilage condensation;cell adhesion;cell development;cell differentiation;cell-cell adhesion;cellular component disassembly;cellular component disassembly at cellular level;cellular component organization;cellular component organization at cellular level;cellular component …	binding;binding, bridging;cation binding;extracellular matrix binding;extracellular matrix structural constituent;ion binding;metal ion binding;protein binding;protein binding, bridging;structural molecule activity	cell part;collagen;collagen type XI;cytoplasmic part;endoplasmic reticulum lumen;endoplasmic reticulum part;extracellular matrix part;extracellular region;extracellular region part;fibrillar collagen;intracellular organelle lumen;intracellular organelle part;intracellular part;membrane-enclosed lumen;organelle lumen;organelle part	7370000	3	1	2.1	182.42	1.14e-08	394000	313000	3280000	3380000	1	2	1	3	1	1	1	1	1818
1324	IPI00022254;IPI00449201;IPI00946557	IPI00022254;IPI00449201;IPI00946557	APG3-like;Autophagy-related protein 3;Protein PC3-96	APG3;APG3L;ATG3	Q9NT62-1;Q9NT62;Q9NT62-2;C9JPM1	16.1733	15.9948	17.9658	17.6096	1.79249	1.61484	+	1.87306	0.14698	1.70367	4.26788	apoptotic mitochondrial changes;autophagic vacuole assembly;autophagy;catabolic process;cellular catabolic process;cellular component assembly;cellular component assembly at cellular level;cellular component organization;cellular component organization at cellular level;cellular component organization or biogenesis;cellular component organization or biogenesis at cellular level;cellular macromole…	acid-amino acid ligase activity;Atg12 ligase activity;Atg8 ligase activity;binding;catalytic activity;enzyme binding;ligase activity;ligase activity, forming carbon-nitrogen bonds;protein binding;small conjugating protein ligase activity	cell part;cytoplasmic part;cytoplasmic ubiquitin ligase complex;cytosol;intracellular part;macromolecular complex;protein complex;ubiquitin ligase complex	2940000	2	2	7.3	35.864	7.43e-07	40000	915000	773000	1210000	1	2	2	2	1	2	2	2	314
2227	IPI00166066;IPI00654634;IPI00794524	IPI00166066;IPI00654634	ORM1-like protein 3	ORMDL3	Q8N138-1;Q8N138;Q8N138-4	18.1104	18.3794	19.6783	20.1825	1.56787	1.80312	+	1.55977	0.103698	1.68549	3.46997	biological regulation;cellular chemical homeostasis;cellular homeostasis;cellular lipid metabolic process;cellular metabolic process;cellular process;cellular sphingolipid homeostasis;ceramide metabolic process;chemical homeostasis;homeostatic process;lipid metabolic process;membrane lipid metabolic process;metabolic process;primary metabolic process;regulation of biological quality;sphingoid met…		cell part;cytoplasmic part;endoplasmic reticulum;endoplasmic reticulum membrane;endoplasmic reticulum palmitoyltransferase complex;endoplasmic reticulum part;integral to membrane;intracellular membrane-bounded organelle;intracellular organelle;intracellular organelle part;intracellular part;intrinsic to membrane;macromolecular complex;membrane;membrane part;membrane-bounded organelle;organelle;or…	6130000	3	2	22.2	17.494	7.38e-61	452000	1260000	3280000	1130000	3	3	3	2	2	2	2	1	153
3180	IPI00306419;IPI00921984	IPI00306419;IPI00921984	1-acylglycerophosphocholine O-acyltransferase;1-acylglycerophosphoserine O-acyltransferase;Lysophosphatidylcholine acyltransferase;Lysophosphatidylcholine acyltransferase 3;Lysophosphatidylserine acyltransferase;Lysophospholipid acyltransferase 5;Membrane-bound O-acyltransferase domain-containing protein 5;cDNA FLJ55747, highly similar to Membrane bound O-acyltransferase domain-containing protein…	LPCAT3;MBOAT5;OACT5	Q6P1A2;B7Z3N3;B7Z3N5;B7Z3N4	17.9024	17.4576	19.1028	19.6006	1.20036	2.14296	+	1.42442	0.101165	1.67166	3.13168	biological regulation;biosynthetic process;cellular biosynthetic process;cellular lipid metabolic process;cellular metabolic process;cellular process;glycerolipid biosynthetic process;glycerolipid metabolic process;glycerophospholipid biosynthetic process;glycerophospholipid metabolic process;lipid biosynthetic process;lipid metabolic process;metabolic process;organophosphate metabolic process;ph…	1-acylglycerophosphocholine O-acyltransferase activity;catalytic activity;O-acyltransferase activity;transferase activity;transferase activity, transferring acyl groups;transferase activity, transferring acyl groups other than amino-acyl groups	cell part;cytoplasmic part;endoplasmic reticulum membrane;endoplasmic reticulum part;integral to membrane;intracellular organelle part;intracellular part;intrinsic to membrane;membrane;membrane part;organelle membrane;organelle part	8930000	1	1	2.7	56.034	5.64e-05	943000	1220000	3440000	3330000	1	1	1	1	1	1	1	1	487
2373	IPI00299088;IPI00644120;IPI00185159;IPI00180292;IPI00647603;IPI00642333;IPI00910507;IPI00902640;IPI00909413	IPI00299088;IPI00644120;IPI00185159;IPI00180292;IPI00647603;IPI00642333;IPI00910507;IPI00902640;IPI00909413	Brain-specific angiogenesis inhibitor 1-associated protein 2;Fas ligand-associated factor 3;Insulin receptor substrate p53/p58;Insulin receptor substrate protein of 53 kDa;cDNA FLJ59378, highly similar to Brain-specific angiogenesis inhibitor1-associated protein 2;cDNA FLJ59352, highly similar to Brain-specific angiogenesis inhibitor1-associated protein 2;cDNA FLJ32326 fis, clone PROST2004332, hi…	BAIAP2	Q9UQB8-1;Q9UQB8;Q9UQB8-2;B4DQ43;Q9UQB8-4;Q9UQB8-5;Q9UQB8-3;Q9UQB8-6;B4DMV0;B3KPV9;B4DWA1	24.417	24.6757	25.8858	26.5285	1.46877	1.85277	+	1.38866	0.0986977	1.66077	3.03931	actin crosslink formation;actin cytoskeleton organization;actin filament bundle assembly;actin filament organization;actin filament-based process;anatomical structure development;anatomical structure morphogenesis;axonogenesis;biological regulation;cell part morphogenesis;cell projection morphogenesis;cell projection organization;cell surface receptor linked signaling pathway;cellular component a…	binding;binding, bridging;cytoskeletal adaptor activity;cytoskeletal protein binding;identical protein binding;proline-rich region binding;protein binding;protein binding, bridging;protein C-terminus binding	cell part;cell projection;cytoplasm;cytoplasmic part;cytoskeleton;cytosol;extracellular membrane-bounded organelle;extracellular organelle;extracellular region part;extracellular vesicular exosome;filopodium;intracellular non-membrane-bounded organelle;intracellular organelle;intracellular organelle part;intracellular part;membrane;membrane-bounded organelle;membrane-bounded vesicle;neuron projec…	928000000	28	28	49.5	60.867	0	51300000	139000000	333000000	404000000	24	26	26	28	24	26	26	28	552
2326	IPI00175029;IPI00791405;IPI00789289	IPI00175029	PtdIns-4,5-P2 4-Ptase II;Transmembrane protein 55A;Type II phosphatidylinositol 4,5-bisphosphate 4-phosphatase	TMEM55A	Q8N4L2	19.3815	19.5337	20.8876	21.343	1.50609	1.80925	+	1.69174	0.121744	1.65768	3.76686		catalytic activity;hydrolase activity	cell part;cytoplasmic part;endosomal part;endosome membrane;integral to membrane;intracellular organelle part;intracellular part;intrinsic to membrane;late endosome membrane;lysosomal membrane;membrane;membrane part;organelle membrane;organelle part;vacuolar membrane;vacuolar part	19700000	5	5	25.7	28.081	3.52e-55	1190000	2720000	7460000	8360000	3	5	5	3	3	5	5	3	257
1052	IPI00016912	IPI00016912	Tetratricopeptide repeat protein 1;Tetratricopeptide repeat domain 1 variant	TPR1;TTC1	Q99614;Q53GE7;Q53HD9	20.4066	20.0559	21.7389	22.0258	1.33227	1.9699	+	1.73721	0.139647	1.65109	3.87064	cellular macromolecule metabolic process;cellular metabolic process;cellular process;cellular protein metabolic process;macromolecule metabolic process;metabolic process;primary metabolic process;protein folding;protein metabolic process	binding;protein binding;unfolded protein binding	cell part;cytoplasm;cytoplasmic part;intracellular membrane-bounded organelle;intracellular organelle;intracellular organelle part;intracellular part;membrane;membrane-bounded organelle;microbody;microbody membrane;microbody part;organelle;organelle membrane;organelle part;peroxisomal membrane;peroxisomal part	38000000	3	3	9.6	33.526	5.14e-09	1790000	5430000	12800000	17900000	1	3	2	3	1	3	2	3	292
459	IPI00006672;IPI00644505	IPI00006672;IPI00644505	Copper transporter 1;High affinity copper uptake protein 1;Solute carrier family 31 member 1;SLC31A1 protein;Putative uncharacterized protein;Solute carrier family 31 (Copper transporters), member 1	COPT1;CTR1;SLC31A1;RP11-110L1.1-002	O15431;Q6P708;Q9BT69;Q5T1M3	15.9269	15.8138	17.4576	17.5204	1.5307	1.70659	+	2.7976	0.117647	1.61864	6.11513	biological regulation;cation homeostasis;cation transport;cellular cation homeostasis;cellular chemical homeostasis;cellular copper ion homeostasis;cellular homeostasis;cellular ion homeostasis;cellular process;chemical homeostasis;copper ion homeostasis;copper ion transport;drug transmembrane transport;drug transport;establishment of localization;homeostatic process;ion homeostasis;ion transport…	cation transmembrane transporter activity;copper ion transmembrane transporter activity;copper uptake transmembrane transporter activity;inorganic cation transmembrane transporter activity;ion transmembrane transporter activity;metal ion transmembrane transporter activity;substrate-specific transmembrane transporter activity;substrate-specific transporter activity;transition metal ion transmembra…	cell body;cell part;cytoplasmic part;endosome;integral to membrane;integral to plasma membrane;intracellular membrane-bounded organelle;intracellular organelle;intracellular part;intrinsic to membrane;intrinsic to plasma membrane;late endosome;membrane;membrane part;membrane-bounded organelle;neuronal cell body;organelle;plasma membrane;plasma membrane part;recycling endosome	1150000	2	2	13.7	21.09	5.8e-10	70900	190000	472000	416000	1	1	1	2	1	1	1	2	190
570	IPI00008422;IPI00220119	IPI00008422;IPI00220119	ATP-dependent helicase 1;SWI/SNF-related matrix-associated actin-dependent regulator of chromatin subfamily A containing DEAD/H box 1;cDNA FLJ58701, highly similar to SWI/SNF-related matrix-associated actin-dependent regulator of chromatin subfamily A containing DEAD/H box 1 (EC 3.6.1.-);SMARCAD1 protein	KIAA1122;SMARCAD1	Q9H4L7-2;Q9H4L7;Q9H4L7-1;B7Z799;Q05D56	16.1713	16.2805	17.8965	17.7602	1.72519	1.47972	+	2.5293	0.158909	1.60245	5.57731	ATP-dependent chromatin remodeling;biological regulation;catabolic process;cell cycle process;cellular catabolic process;cellular component assembly;cellular component organization;cellular component organization at cellular level;cellular component organization or biogenesis;cellular component organization or biogenesis at cellular level;cellular macromolecule catabolic process;cellular macromol…	adenyl nucleotide binding;adenyl ribonucleotide binding;ATP binding;binding;catalytic activity;DNA binding;helicase activity;hydrolase activity;hydrolase activity, acting on acid anhydrides;hydrolase activity, acting on acid anhydrides, in phosphorus-containing anhydrides;nucleic acid binding;nucleoside-triphosphatase activity;nucleotide binding;purine nucleotide binding;purine ribonucleoside tri…	cell part;chromatin;chromosomal part;heterochromatin;intracellular organelle part;intracellular part;nuclear chromosome part;nuclear matrix;nuclear part;nuclear replication fork;nucleoplasm;organelle part;replication fork;site of double-strand break	2150000	1	1	1.1	117.57	0.00020711	149000	323000	790000	890000	1	1	1	1	1	1	1	1	1028
2129	IPI00917081;IPI00151710;IPI00910110;IPI00941310;IPI00942795;IPI00798252	IPI00917081;IPI00151710;IPI00910110;IPI00941310;IPI00942795;IPI00798252	ANO6 protein;Anoctamin-6;Transmembrane protein 16F;cDNA FLJ59290, highly similar to Transmembrane protein 16F;cDNA FLJ57678, highly similar to Transmembrane protein 16F;Putative uncharacterized protein ANO6;cDNA FLJ44445 fis, clone UTERU2020718, highly similar to Transmembrane protein 16F	ANO6;TMEM16F	B9EGG0;Q4KMQ2;B4E1V1;B4DZA5;C9JCS2;B3KX12	22.0526	21.9134	23.4551	23.6971	1.40255	1.78368	+	2.11988	0.148541	1.59311	4.69158	activation of blood coagulation via clotting cascade;anatomical structure development;anion transport;biological regulation;biomineral tissue development;blood coagulation;bone mineralization;bone mineralization involved in bone maturation;cation transport;cell chemotaxis;cell migration;cell motility;cellular component movement;cellular component organization;cellular component organization or bi…	anion channel activity;anion transmembrane transporter activity;calcium activated cation channel activity;cation channel activity;cation transmembrane transporter activity;channel activity;chloride channel activity;gated channel activity;intracellular calcium activated chloride channel activity;ion channel activity;ion gated channel activity;ion transmembrane transporter activity;lipid transporte…	cell part;cell surface;chloride channel complex;extracellular membrane-bounded organelle;extracellular organelle;extracellular region part;extracellular vesicular exosome;integral to membrane;intracellular;intrinsic to membrane;ion channel complex;macromolecular complex;membrane;membrane part;membrane-bounded organelle;membrane-bounded vesicle;organelle;plasma membrane;protein complex;vesicle	112000000	10	10	10.4	108.43	1.89e-35	7110000	15700000	35200000	54400000	10	10	10	10	10	10	10	10	931
3646	IPI00454991;IPI00607872;IPI00945783	IPI00454991;IPI00607872;IPI00945783	Transmembrane protein 189;cDNA FLJ56328, highly similar to Homo sapiens ubiquitin-conjugating enzyme variant Kua (Kua), mRNA;HCG2044780, isoform CRA_b	KUA;TMEM189;RP5-1185N5.1-002;hCG_2044780;RP5-1185N5.1-004	A5PLL7;Q5TGE1;Q5TGE2	14.887	15.0659	16.2641	16.8361	1.37705	1.77023	+	1.46333	0.099871	1.57364	3.14919	cellular macromolecule metabolic process;cellular metabolic process;cellular process;cellular protein metabolic process;macromolecule metabolic process;macromolecule modification;metabolic process;primary metabolic process;protein metabolic process;protein modification by small protein conjugation;protein modification by small protein conjugation or removal;protein modification process;protein ub…	acid-amino acid ligase activity;binding;catalytic activity;enzyme binding;ligase activity;ligase activity, forming carbon-nitrogen bonds;protein binding;small conjugating protein ligase activity;ubiquitin protein ligase binding	cell part;cytoplasm;cytoplasmic part;endoplasmic reticulum membrane;endoplasmic reticulum part;integral to membrane;intracellular organelle part;intracellular part;intrinsic to membrane;membrane;membrane part;organelle membrane;organelle part	911000	1	1	5.6	31.136	0.00046139	44300	151000	277000	438000	1	1	1	1	1	1	1	1	270
1369	IPI00022887;IPI00003635;IPI00953445;IPI00916582;IPI00916999;IPI00021763;IPI00916451;IPI00916716	IPI00022887;IPI00003635;IPI00953445	Endoplasmic reticulum-Golgi intermediate compartment protein 1;ER-Golgi intermediate compartment 32 kDa protein;cDNA FLJ56280, highly similar to Endoplasmic reticulum-Golgi intermediate compartment protein 1;Putative uncharacterized protein ERGIC1	ERGIC1;ERGIC32;HT034;KIAA1181	Q969X5-1;Q969X5;B4E0N6;C9JG72;Q969X5-2	22.5356	22.8152	24.0608	24.4298	1.52521	1.61463	+	1.67671	0.106383	1.56992	3.63867	cellular process;ER to Golgi vesicle-mediated transport;establishment of localization;establishment of localization in cell;Golgi vesicle transport;intracellular transport;transport;vesicle-mediated transport		cell part;cytoplasmic part;endoplasmic reticulum membrane;endoplasmic reticulum part;endoplasmic reticulum-Golgi intermediate compartment;endoplasmic reticulum-Golgi intermediate compartment membrane;Golgi apparatus part;Golgi membrane;integral to membrane;intracellular membrane-bounded organelle;intracellular organelle;intracellular organelle part;intracellular part;intrinsic to membrane;membran…	189000000	9	9	30	32.592	1.7e-38	7210000	20900000	61700000	99500000	7	6	9	9	7	6	9	9	290
1225	IPI00020510	IPI00020510	CDGSH iron sulfur domain-containing protein 1;MitoNEET	C10orf70;CISD1;MDS029;ZCD1	Q9NZ45	19.6731	19.8499	21.0088	21.5777	1.33567	1.72778	+	1.4461	0.101653	1.53172	3.07648	biological regulation;regulation of biological process;regulation of cellular metabolic process;regulation of cellular process;regulation of cellular respiration;regulation of generation of precursor metabolites and energy;regulation of metabolic process	2 iron, 2 sulfur cluster binding;binding;cation binding;ion binding;iron-sulfur cluster binding;metal cluster binding;metal ion binding	cell part;cytoplasmic part;extracellular membrane-bounded organelle;extracellular organelle;extracellular region part;extracellular vesicular exosome;integral to membrane;intracellular membrane-bounded organelle;intracellular organelle;intracellular organelle part;intracellular part;intrinsic to membrane;membrane;membrane part;membrane-bounded organelle;membrane-bounded vesicle;mitochondrial memb…	15500000	1	1	13.9	12.199	7.22e-44	1070000	2750000	8120000	3520000	1	1	1	1	1	1	1	1	108
1250	IPI00021057;IPI00215695;IPI00215693;IPI00927273;IPI00927160;IPI00924945;IPI00215694;IPI00877110;IPI00301180;IPI00921814;IPI00922173	IPI00021057;IPI00215695;IPI00215693;IPI00927273;IPI00927160;IPI00924945;IPI00215694	Electroneutral potassium-chloride cotransporter 1;Erythroid K-Cl cotransporter 1;Solute carrier family 12 member 4;cDNA FLJ60065, highly similar to Solute carrier family 12 member 4;Potassium/chloride cotransporter 1;cDNA FLJ55911, highly similar to Solute carrier family 12 member 4;cDNA FLJ53419, highly similar to Solute carrier family 12 member 4;cDNA, FLJ79314, highly similar to Solute carrier…	KCC1;SLC12A4	Q9UP95-1;Q9UP95;B4DF30;Q9UP95-4;Q6XSF4;Q9UP95-2;B4DR04;B4DZ82;B7ZAV0;B4DF69;Q9UP95-3	21.4066	21.6757	23.1063	23.0359	1.69964	1.36018	+	2.08824	0.139535	1.52991	4.51214	anion transport;biological regulation;cation transport;cell volume homeostasis;cellular homeostasis;cellular process;chloride transport;establishment of localization;homeostatic process;inorganic anion transport;ion transport;metal ion transport;monovalent inorganic cation transport;potassium ion transport;regulation of biological quality;transmembrane transport;transport	active transmembrane transporter activity;anion transmembrane transporter activity;anion:cation symporter activity;binding;cation transmembrane transporter activity;cation:chloride symporter activity;chloride transmembrane transporter activity;enzyme binding;inorganic anion transmembrane transporter activity;ion transmembrane transporter activity;kinase binding;potassium:chloride symporter activi…	cell part;cytoplasmic part;integral to membrane;integral to plasma membrane;intracellular organelle part;intracellular part;intrinsic to membrane;intrinsic to plasma membrane;lysosomal membrane;membrane;membrane part;organelle membrane;organelle part;plasma membrane;plasma membrane part;vacuolar membrane;vacuolar part	84000000	19	11	18.3	120.65	4.24e-76	4120000	13200000	30000000	36600000	16	16	19	18	8	10	11	10	1085
3578	IPI00926253;IPI00419579;IPI00925049;IPI00010218	IPI00926253;IPI00419579;IPI00925049;IPI00010218	cDNA FLJ59248, highly similar to Homo sapiens cytochrome P450, family 20, subfamily A, polypeptide 1, transcript variant 1, mRNA;Cytochrome P450 20A1;Putative uncharacterized protein DKFZp666P073;Putative uncharacterized protein CYP20A1;Putative uncharacterized protein;Cytochrome P450 monooxygenase	CYP20A1;UNQ667/PRO1301;DKFZp666P073	B4DLN7;Q6UW02;Q658T6;C9J8K7;C9JQC2;Q53RS5;Q8WZ13;Q9HC04	18.5731	18.3495	19.7796	20.1332	1.20646	1.78371	+	1.72072	0.10989	1.49508	3.65363		binding;catalytic activity;cation binding;heme binding;ion binding;iron ion binding;metal ion binding;monooxygenase activity;oxidoreductase activity;oxidoreductase activity, acting on paired donors, with incorporation or reduction of molecular oxygen;tetrapyrrole binding;transition metal ion binding	cell part;integral to membrane;intrinsic to membrane;membrane;membrane part	31600000	3	3	9.4	53.448	5.43e-21	1790000	3210000	18200000	8370000	2	2	3	2	2	2	3	2	470
1894	IPI00555597;IPI00032903	IPI00555597;IPI00032903	cDNA FLJ32471 fis, clone SKNMC2000322, highly similar to Peptidyl-tRNA hydrolase 2, mitochondrial (EC 3.1.1.29);Bcl-2 inhibitor of transcription 1;Peptidyl-tRNA hydrolase 2, mitochondrial	BIT1;CGI-147;PTH2;PTRH2	Q96ME4;Q9Y3E5	19.4456	19.7005	21.0821	21.0088	1.63657	1.30832	+	2.09603	0.141391	1.47244	4.42664	apoptosis;biological regulation;cell death;cellular process;death;metabolic process;negative regulation of anoikis;negative regulation of apoptosis;negative regulation of biological process;negative regulation of cell death;negative regulation of cellular process;negative regulation of gene expression;negative regulation of macromolecule metabolic process;negative regulation of metabolic process;…	aminoacyl-tRNA hydrolase activity;carboxylic ester hydrolase activity;catalytic activity;hydrolase activity;hydrolase activity, acting on ester bonds	cell part;cytoplasmic part;cytosol;intracellular membrane-bounded organelle;intracellular organelle;intracellular part;membrane;membrane-bounded organelle;mitochondrion;organelle	14100000	2	2	11.1	19.325	1.14e-33	1150000	2940000	7810000	2200000	2	2	2	2	2	2	2	2	180
2466	IPI00914931;IPI00216127;IPI00790023	IPI00914931;IPI00216127;IPI00790023	cDNA FLJ31260 fis, clone KIDNE2005854, highly similar to Phospholipid scramblase 3;Ca(2+)-dependent phospholipid scramblase 3;Phospholipid scramblase 3;cDNA, FLJ95486, highly similar to Homo sapiens phospholipid scramblase 3 (PLSCR3), mRNA	PLSCR3	B3KP67;Q9NRY6;B2RBF8	18.724	19.1679	20.2419	20.5823	1.5179	1.41442	+	1.46192	0.10045	1.46616	3.0564	apoptosis;biological regulation;carbohydrate homeostasis;cell death;cellular component organization;cellular component organization or biogenesis;cellular membrane organization;cellular process;cellular response to biotic stimulus;cellular response to lipopolysaccharide;cellular response to molecule of bacterial origin;cellular response to stimulus;chemical homeostasis;cholesterol homeostasis;dea…	binding;calcium ion binding;calcium-dependent protein binding;cation binding;ion binding;lipid transporter activity;metal ion binding;phospholipid scramblase activity;phospholipid transporter activity;protein binding;substrate-specific transporter activity;transporter activity	cell part;cytoplasmic part;integral to membrane;intracellular organelle part;intracellular part;intrinsic to membrane;membrane;membrane part;mitochondrial membrane;mitochondrial part;organelle membrane;organelle part;plasma membrane	12300000	1	1	3.7	31.678	0.00011589	712000	1600000	4340000	5680000	1	1	1	1	1	1	1	1	295
2408	IPI00183786;IPI00867558;IPI00023484	IPI00183786;IPI00867558;IPI00023484	Delta(6) fatty acid desaturase;Fatty acid desaturase 2;cDNA FLJ14553 fis, clone NT2RM2001785, highly similar to Homo sapiens fatty acid desaturase 2 (FADS2), mRNA;cDNA FLJ14671 fis, clone NT2RP2003466, highly similar to Homo sapiens fatty acid desaturase 2 (FADS2), mRNA;cDNA FLJ90444 fis, clone NT2RP3001159, highly similar to Homo sapiens fatty acid desaturase 2 (FADS2), mRNA;cDNA FLJ41246 fis, c…	FADS2	O95864-1;O95864;O95864-3;O95864-2;B3KNG5;B3KNI9;B3KQG9;B3KVS0;B7Z634	19.6042	19.5601	21.1765	20.7715	1.57224	1.21142	+	1.68303	0.10637	1.39183	3.44801	biosynthetic process;carboxylic acid biosynthetic process;carboxylic acid metabolic process;cellular biosynthetic process;cellular ketone metabolic process;cellular lipid metabolic process;cellular metabolic process;cellular process;fatty acid biosynthetic process;fatty acid metabolic process;linoleic acid metabolic process;lipid biosynthetic process;lipid metabolic process;long-chain fatty acid …	binding;catalytic activity;cation binding;CoA desaturase activity;heme binding;ion binding;iron ion binding;metal ion binding;oxidoreductase activity;oxidoreductase activity, acting on paired donors, with incorporation or reduction of molecular oxygen;oxidoreductase activity, acting on paired donors, with oxidation of a pair of donors resulting in the reduction of molecular oxygen to two molecule…	cell part;cytoplasmic part;endoplasmic reticulum membrane;endoplasmic reticulum part;integral to membrane;integral to plasma membrane;intracellular organelle part;intracellular part;intrinsic to membrane;intrinsic to plasma membrane;membrane;membrane part;organelle membrane;organelle part;plasma membrane part	60600000	5	3	8.6	52.259	2.46e-21	3550000	4910000	32700000	19500000	4	3	5	5	2	1	3	3	444
1976	IPI00061780;IPI00176010	IPI00061780;IPI00176010	Atrophin-1-interacting protein 4;E3 ubiquitin-protein ligase Itchy homolog;NFE2-associated polypeptide 1;cDNA, FLJ96205, Homo sapiens itchy homolog E3 ubiquitin protein ligase (mouse)(ITCH), mRNA;Itchy E3 ubiquitin protein ligase homolog (Mouse);Itchy homolog E3 ubiquitin protein ligase (Mouse), isoform CRA_c;Putative uncharacterized protein ITCH;cDNA FLJ54369, highly similar to Itchy homolog E3 …	ITCH;hCG_2019175;RP3-468O1.1-001	Q96J02-1;Q96J02;Q96J02-2;A9Z1X3;B4DN85;B4E234;Q59ER4	20.3962	20.5069	21.5592	22.0326	1.16294	1.52567	+	1.50623	0.0981272	1.3443	3.03409	activation of immune response;activation of innate immune response;apoptosis;biological regulation;catabolic process;cell death;cell surface receptor linked signaling pathway;cellular catabolic process;cellular macromolecule catabolic process;cellular macromolecule metabolic process;cellular metabolic process;cellular process;cellular protein metabolic process;cellular response to stimulus;cytopl…	acid-amino acid ligase activity;binding;catalytic activity;chemokine receptor binding;CXCR chemokine receptor binding;cytokine receptor binding;G-protein-coupled receptor binding;ligase activity;ligase activity, forming carbon-nitrogen bonds;protein binding;receptor binding;ribonucleoprotein binding;small conjugating protein ligase activity;ubiquitin-protein ligase activity	cell cortex;cell part;cytoplasm;cytoplasmic part;cytoplasmic vesicle;cytosol;extracellular membrane-bounded organelle;extracellular organelle;extracellular region part;extracellular vesicular exosome;intracellular membrane-bounded organelle;intracellular organelle;intracellular part;membrane;membrane-bounded organelle;membrane-bounded vesicle;nucleus;organelle;plasma membrane;vesicle	35100000	16	13	17.4	102.8	1.78e-52	1050000	4280000	11700000	18100000	10	12	15	16	8	9	12	13	903
575	IPI00719178;IPI00014985;IPI00008463;IPI00008465;IPI00952645;IPI00216263;IPI00216262;IPI00008338;IPI00216266;IPI00216265;IPI00216264;IPI00216267	IPI00719178;IPI00014985;IPI00008463;IPI00008465;IPI00952645;IPI00216263;IPI00216262;IPI00008338;IPI00216266;IPI00216265;IPI00216264;IPI00216267	ATP-binding cassette sub-family C member 1;Leukotriene C(4) transporter;Multidrug resistance-associated protein 1;Putative uncharacterized protein DKFZp781G125;Putative uncharacterized protein ABCC1;Putative uncharacterized protein;Multidrug resistance protein	ABCC1;MRP;MRP1;DKFZp781G125	P33527-9;P33527;Q68CP7;P33527-1;C9JPJ4;P33527-4;P33527-3;P33527-2;P33527-7;P33527-6;P33527-5;Q9BV39;Q9UQ98;P33527-8	20.6006	20.2066	21.654	21.8034	1.05343	1.59683	+	1.61332	0.103429	1.32514	3.22659	arachidonic acid metabolic process;carboxylic acid metabolic process;cellular alkene metabolic process;cellular ketone metabolic process;cellular lipid metabolic process;cellular metabolic process;cellular process;cobalamin metabolic process;cofactor metabolic process;establishment of localization;fatty acid metabolic process;heterocycle metabolic process;icosanoid metabolic process;leukotriene m…	active transmembrane transporter activity;adenyl nucleotide binding;adenyl ribonucleotide binding;ATP binding;ATPase activity;ATPase activity, coupled;ATPase activity, coupled to movement of substances;ATPase activity, coupled to transmembrane movement of substances;binding;carbon-oxygen lyase activity;catalytic activity;homoaconitate hydratase activity;hydrolase activity;hydrolase activity, acti…	basolateral plasma membrane;cell part;extracellular membrane-bounded organelle;extracellular organelle;extracellular region part;extracellular vesicular exosome;integral to membrane;integral to plasma membrane;intrinsic to membrane;intrinsic to plasma membrane;membrane;membrane part;membrane-bounded organelle;membrane-bounded vesicle;organelle;plasma membrane;plasma membrane part;vesicle	33500000	15	15	10.3	172.61	5.61e-58	3200000	5250000	9880000	15200000	14	13	14	14	14	13	14	14	1541
1294	IPI00021807;IPI00759616;IPI00845473;IPI00940598;IPI00930466;IPI00903033	IPI00021807;IPI00759616;IPI00845473;IPI00940598;IPI00930466	Acid beta-glucosidase;Alglucerase;Beta-glucocerebrosidase;D-glucosyl-N-acylsphingosine glucohydrolase;Glucosylceramidase;Imiglucerase;cDNA, FLJ92865, Homo sapiens glucosidase, beta;acid (includes glucosylceramidase)(GBA), mRNA;cDNA FLJ50618, highly similar to Glucosylceramidase (EC 3.2.1.45);cDNA FLJ51780, highly similar to Glucosylceramidase (EC 3.2.1.45);cDNA FLJ50695, highly similar to Glucosy…	GBA;GC;GLUC	P04062-1;P04062;B2R6A7;B7Z5G2;B7Z6E6;B7Z6S1;B7Z6S9;B7Z7D8;B7Z7G9;Q9UQU9;P04062-2;B7Z731;P04062-3;B4DHT6;B4DMV8;C4AM82	20.6186	20.4972	21.9916	21.7512	1.37299	1.25407	+	1.98517	0.138462	1.31353	3.92494	alcohol biosynthetic process;alcohol metabolic process;amine metabolic process;anatomical structure morphogenesis;biological regulation;biosynthetic process;carbohydrate metabolic process;catabolic process;cellular biosynthetic process;cellular catabolic process;cellular lipid catabolic process;cellular lipid metabolic process;cellular metabolic process;cellular nitrogen compound biosynthetic pro…	binding;catalytic activity;ceramidase activity;glucosylceramidase activity;hydrolase activity;hydrolase activity, acting on carbon-nitrogen (but not peptide) bonds;hydrolase activity, acting on carbon-nitrogen (but not peptide) bonds, in linear amides;hydrolase activity, acting on glycosyl bonds;hydrolase activity, hydrolyzing O-glycosyl compounds;protein binding;receptor binding	cell part;cytoplasmic part;extracellular membrane-bounded organelle;extracellular organelle;extracellular region part;extracellular vesicular exosome;intracellular organelle lumen;intracellular organelle part;intracellular part;lysosomal lumen;lysosomal membrane;membrane;membrane-bounded organelle;membrane-bounded vesicle;membrane-enclosed lumen;organelle;organelle lumen;organelle membrane;organe…	48200000	6	6	7.7	68.76	8.39e-16	3460000	7360000	19800000	17500000	6	5	5	6	6	5	5	6	621
2894	IPI00294472;IPI00641954;IPI00641426	IPI00294472	Transmembrane emp24 domain-containing protein 5;cDNA FLJ54845, highly similar to Transmembrane emp24 domain-containing protein 5;TMED5 protein	CGI-100;TMED5;UNQ397/PRO733	Q9Y3A6;B4DDR7;Q49AG2	22.6714	22.3962	23.6649	24.002	0.9935	1.60572	+	1.5703	0.0986667	1.29961	3.11245	cellular component organization;cellular component organization at cellular level;cellular component organization or biogenesis;cellular component organization or biogenesis at cellular level;cellular process;establishment of localization;establishment of protein localization;Golgi organization;Golgi ribbon formation;organelle organization;protein transport;transport		cell part;cis-Golgi network;cytoplasmic part;endoplasmic reticulum exit site;endoplasmic reticulum membrane;endoplasmic reticulum part;endoplasmic reticulum-Golgi intermediate compartment;endoplasmic reticulum-Golgi intermediate compartment membrane;Golgi apparatus;Golgi apparatus part;integral to membrane;intracellular membrane-bounded organelle;intracellular organelle;intracellular organelle pa…	92900000	7	7	24.5	26.005	1.23e-21	9300000	17700000	45700000	20100000	6	6	7	7	6	6	7	7	229
3310	IPI00337541	IPI00337541	NAD(P) transhydrogenase, mitochondrial;Nicotinamide nucleotide transhydrogenase;Pyridine nucleotide transhydrogenase;cDNA FLJ61320, highly similar to NAD(P) transhydrogenase, mitochondrial (EC 1.6.1.2);cDNA FLJ57576, highly similar to NAD(P) transhydrogenase, mitochondrial (EC 1.6.1.2);NNT protein	NNT	Q13423;B4DMN9;B4DS88;Q2TB59;Q8N5H5	23.8481	23.8093	25.0484	25.1908	1.20038	1.38153	+	2.48793	0.152667	1.29096	4.71511	acetyl-CoA catabolic process;acetyl-CoA metabolic process;biological regulation;catabolic process;cation transport;cell redox homeostasis;cellular catabolic process;cellular homeostasis;cellular metabolic process;cellular process;coenzyme catabolic process;coenzyme metabolic process;cofactor catabolic process;cofactor metabolic process;establishment of localization;homeostatic process;hydrogen tr…	binding;catalytic activity;cation transmembrane transporter activity;coenzyme binding;cofactor binding;hydrogen ion transmembrane transporter activity;inorganic cation transmembrane transporter activity;ion transmembrane transporter activity;monovalent inorganic cation transmembrane transporter activity;NAD binding;NAD(P)+ transhydrogenase (AB-specific) activity;NAD(P)+ transhydrogenase (B-specif…	cell part;cytoplasmic part;integral to membrane;intracellular membrane-bounded organelle;intracellular organelle;intracellular organelle part;intracellular part;intrinsic to membrane;membrane;membrane part;membrane-bounded organelle;mitochondrial inner membrane;mitochondrial membrane;mitochondrial membrane part;mitochondrial part;mitochondrial respiratory chain;mitochondrion;organelle;organelle i…	364000000	28	28	26.3	113.89	4.88e-248	27100000	57600000	107000000	172000000	24	22	26	27	24	22	26	27	1086
3131	IPI00477470;IPI00304331	IPI00477470;IPI00304331	B3GAT3 protein;Beta-1,3-glucuronyltransferase 3;Galactosylgalactosylxylosylprotein 3-beta-glucuronosyltransferase 3;Glucuronosyltransferase I;UDP-GlcUA:Gal beta-1,3-Gal-R glucuronyltransferase;cDNA FLJ58851, highly similar to Galactosylgalactosylxylosyl protein 3-beta-glucuronosyltransferase 3 (EC 2.4.1.135);cDNA, FLJ79127, highly similar to Galactosylgalactosylxylosylprotein 3-beta-glucuronosylt…	B3GAT3	Q5U676;O94766;B4DNL8;B7ZAB3	16.3718	16.2393	17.4252	17.7602	1.05344	1.52093	+	1.72069	0.105123	1.28719	3.38626	amine metabolic process;aminoglycan biosynthetic process;aminoglycan metabolic process;biological regulation;biosynthetic process;carbohydrate biosynthetic process;carbohydrate metabolic process;cellular biosynthetic process;cellular carbohydrate metabolic process;cellular macromolecule biosynthetic process;cellular macromolecule metabolic process;cellular metabolic process;cellular process;cellu…	binding;catalytic activity;cation binding;enzyme activator activity;enzyme regulator activity;galactosylgalactosylxylosylprotein 3-beta-glucuronosyltransferase activity;glucuronosyltransferase activity;ion binding;metal ion binding;phosphatase activator activity;phosphatase regulator activity;protein phosphatase activator activity;protein phosphatase regulator activity;transferase activity;transf…	cell part;cis-Golgi network;cytoplasmic part;extracellular membrane-bounded organelle;extracellular organelle;extracellular region part;extracellular vesicular exosome;Golgi apparatus;Golgi apparatus part;Golgi membrane;integral to membrane;intracellular membrane-bounded organelle;intracellular organelle;intracellular organelle part;intracellular part;intrinsic to membrane;membrane;membrane part;…	5130000	3	3	11.4	37.828	3.48e-15	541000	0	1820000	2780000	2	0	3	2	2	0	3	2	341
1987	IPI00064193;IPI00555585;IPI00645851;IPI00644753	IPI00064193;IPI00555585	Protein disulfide-isomerase TMX3;Thioredoxin domain-containing protein 10;Thioredoxin-related transmembrane protein 3;TMX3 protein	KIAA1830;TMX3;TXNDC10	Q96JJ7-1;Q96JJ7;Q3B7X1;Q96JJ7-2	20.8191	20.654	22.0493	21.9061	1.23017	1.25207	+	2.1158	0.13941	1.24112	4.01333	biological regulation;cell redox homeostasis;cellular homeostasis;cellular macromolecule metabolic process;cellular metabolic process;cellular process;cellular protein metabolic process;cellular response to stimulus;cellular response to stress;homeostatic process;macromolecule metabolic process;metabolic process;primary metabolic process;protein folding;protein metabolic process;regulation of bio…	catalytic activity;intramolecular oxidoreductase activity;intramolecular oxidoreductase activity, interconverting keto- and enol-groups;intramolecular oxidoreductase activity, transposing S-S bonds;isomerase activity;protein disulfide isomerase activity	cell part;cell surface;cytoplasmic part;endoplasmic reticulum;endoplasmic reticulum membrane;endoplasmic reticulum part;integral to membrane;intracellular membrane-bounded organelle;intracellular organelle;intracellular organelle part;intracellular part;intrinsic to membrane;membrane;membrane part;membrane-bounded organelle;organelle;organelle membrane;organelle part	51100000	6	6	14.1	51.871	7.92e-27	5560000	11000000	19500000	15100000	6	6	6	6	6	6	6	6	454
1102	IPI00018136;IPI00643090;IPI00082827;IPI00643490	IPI00018136;IPI00643090;IPI00082827;IPI00643490	INCAM-100;Vascular cell adhesion protein 1;Vascular cell adhesion molecule 1 isoform a variant;cDNA FLJ55701, highly similar to Vascular cell adhesion protein 1;Putative uncharacterized protein DKFZp779G2333	L1CAM;VCAM1;DKFZp779G2333	P19320-1;P19320;Q53FL7;B4DKS4;P19320-2;Q68DC4	20.9459	21.1015	22.4349	22.0886	1.489	0.98712	+	1.64378	0.102575	1.23806	3.17595	acute inflammatory response;aging;amine metabolic process;anatomical structure development;B cell activation;B cell differentiation;biological adhesion;biological regulation;carbohydrate homeostasis;cell activation;cell adhesion;cell chemotaxis;cell differentiation;cell migration;cell motility;cell surface receptor linked signaling pathway;cell-cell adhesion;cell-matrix adhesion;cell-substrate ad…	binding;catalytic activity;cell adhesion molecule binding;integrin binding;oxidoreductase activity;oxidoreductase activity, acting on the CH-NH2 group of donors;oxidoreductase activity, acting on the CH-NH2 group of donors, oxygen as acceptor;primary amine oxidase activity;protein binding;protein complex binding;receptor binding	alpha9-beta1 integrin-vascular cell adhesion molecule-1 complex;apical part of cell;cell part;cell projection;cell surface;cytoplasmic part;cytoskeletal part;early endosome;endoplasmic reticulum;endosome;external side of plasma membrane;extracellular membrane-bounded organelle;extracellular organelle;extracellular region part;extracellular space;extracellular vesicular exosome;filopodium;Golgi ap…	45100000	2	2	3.4	81.275	7.79e-09	2390000	6930000	18200000	17600000	2	2	2	2	2	2	2	2	739
1261	IPI00021267;IPI00783604;IPI00945901;IPI00953026;IPI00737817;IPI00789482;IPI00008318;IPI00298105;IPI00917056;IPI00418427;IPI00029132;IPI00646149;IPI00654849	IPI00021267	Ephrin type-A receptor 2;Epithelial cell kinase;Tyrosine-protein kinase receptor ECK;cDNA FLJ51229, highly similar to Ephrin type-A receptor 2 (EC 2.7.10.1);Soluble EPHA2 variant 1;Protein tyrosine kinase;EPHA2 protein	ECK;EPHA2	P29317;B4DL04;B5A968;Q8IZL0;Q96HF4	22.4476	22.0983	23.5869	23.417	1.13934	1.31872	+	1.61844	0.0992795	1.22902	3.11761	anatomical structure development;anatomical structure formation involved in morphogenesis;anatomical structure morphogenesis;angiogenesis;axial mesoderm formation;axon guidance;biological adhesion;biological regulation;bone remodeling;branching involved in mammary gland duct morphogenesis;branching morphogenesis of a tube;cell adhesion;cell chemotaxis;cell development;cell differentiation;cell mi…	adenyl nucleotide binding;adenyl ribonucleotide binding;ATP binding;binding;catalytic activity;ephrin receptor activity;kinase activity;molecular transducer activity;nucleotide binding;phosphotransferase activity, alcohol group as acceptor;protein kinase activity;protein tyrosine kinase activity;purine nucleotide binding;purine ribonucleoside triphosphate binding;purine ribonucleotide binding;rec…	adherens junction;anchoring junction;cell junction;cell part;cell projection membrane;cell projection part;cell surface;cell-substrate adherens junction;cell-substrate junction;focal adhesion;integral to membrane;integral to plasma membrane;intrinsic to membrane;intrinsic to plasma membrane;lamellipodium membrane;leading edge membrane;membrane;membrane part;plasma membrane;plasma membrane part;ru…	118000000	18	16	20.2	108.27	9.07e-74	11700000	20400000	36700000	48900000	16	17	15	16	14	15	14	14	976
3199	IPI00307572	IPI00307572	Transmembrane protein 165;Transmembrane protein PT27;Transmembrane protein TPARL;cDNA FLJ30150 fis, clone BRACE2000300, highly similar to Transmembrane protein TPARL;cDNA FLJ60544, highly similar to Transmembrane protein TPARL	TMEM165;TPARL	Q9HC07;B3KNQ2;B4DHW1	20.4576	20.4375	21.5069	21.8461	1.04924	1.40867	+	1.7308	0.107306	1.22896	3.32218	biological regulation;calcium ion homeostasis;calcium ion transport;carbohydrate metabolic process;cation homeostasis;cation transport;cellular calcium ion homeostasis;cellular carbohydrate metabolic process;cellular cation homeostasis;cellular chemical homeostasis;cellular divalent inorganic cation homeostasis;cellular homeostasis;cellular ion homeostasis;cellular macromolecule metabolic process…		cell part;cytoplasmic part;early endosome membrane;endosomal part;endosome membrane;Golgi apparatus;Golgi apparatus part;Golgi membrane;integral to membrane;intracellular membrane-bounded organelle;intracellular organelle;intracellular organelle part;intracellular part;intrinsic to membrane;late endosome membrane;lysosomal membrane;membrane;membrane part;membrane-bounded organelle;organelle;organ…	30800000	4	4	11.4	34.905	1.58e-42	1820000	4900000	11200000	12900000	4	4	4	4	4	4	4	4	324
1610	IPI00027252;IPI00797822	IPI00027252;IPI00797822	B-cell receptor-associated protein BAP37;D-prohibitin;Prohibitin-2;Repressor of estrogen receptor activity;PNAS-141;cDNA FLJ56579, highly similar to Prohibitin-2;cDNA FLJ60175, highly similar to Prohibitin-2	BAP;PHB2;REA	Q99623;Q9BXV3;B4DP75;B4DW05	25.7871	25.9912	26.9316	27.2803	1.14451	1.28912	+	1.5771	0.0975632	1.21681	3.0266	anatomical structure development;anatomical structure morphogenesis;biological regulation;biosynthetic process;branching involved in mammary gland duct morphogenesis;branching morphogenesis of a tube;cellular biosynthetic process;cellular component organization;cellular component organization at cellular level;cellular component organization or biogenesis;cellular component organization or biogen…	binding;estrogen receptor binding;hormone receptor binding;nuclear hormone receptor binding;protein binding;protein N-terminus binding;receptor binding;steroid hormone receptor binding	cell part;cell surface;cytoplasmic part;extracellular membrane-bounded organelle;extracellular organelle;extracellular region part;extracellular vesicular exosome;intracellular membrane-bounded organelle;intracellular organelle;intracellular organelle part;intracellular part;macromolecular complex;membrane;membrane-bounded organelle;membrane-bounded vesicle;mitochondrial inner membrane;mitochondr…	1470000000	21	21	66.6	33.296	8.85e-302	60000000	263000000	463000000	685000000	17	18	19	20	17	18	19	20	299
2937	IPI00295992;IPI00643435;IPI00646144;IPI00306048;IPI00045921;IPI00178879;IPI00744833;IPI00384123;IPI00844009;IPI00455487;IPI00513768;IPI00872864;IPI00746226;IPI00443780;IPI00514286;IPI00644611	IPI00295992;IPI00643435;IPI00646144;IPI00306048;IPI00045921;IPI00178879	ATPase family AAA domain-containing protein 3A;cDNA FLJ31537 fis, clone NT2RI2000704, highly similar to ATPase family AAA domain-containing protein 3A;ATPase family, AAA domain containing 3A;ATPase family AAA domain-containing protein 3B;TOB3;cDNA FLJ13966 fis, clone Y79AA1001394, weakly similar to CELL DIVISION PROTEIN FTSH HOMOLOG (EC 3.4.24.-)	ATAD3A;RP5-832C2.1-002;ATAD3B;KIAA1273	Q9NVI7-2;Q9NVI7;Q9NVI7-1;B3KPB3;Q5SV24;Q5T9A4-1;Q5T9A4;Q96T67;Q5T9A4-3;Q9H834	20.6971	20.7955	21.8385	22.0821	1.14136	1.28662	+	1.93882	0.111111	1.21399	3.66327	biological regulation;cell division;cell growth;cellular process;growth;negative regulation of apoptosis;negative regulation of biological process;negative regulation of cell death;negative regulation of cellular process;negative regulation of programmed cell death;regulation of apoptosis;regulation of biological process;regulation of cell death;regulation of cellular process;regulation of progra…	adenyl nucleotide binding;adenyl ribonucleotide binding;ATP binding;binding;nucleotide binding;purine nucleotide binding;purine ribonucleoside triphosphate binding;purine ribonucleotide binding;ribonucleotide binding	cell part;cytoplasmic part;integral to membrane;intracellular membrane-bounded organelle;intracellular non-membrane-bounded organelle;intracellular organelle;intracellular organelle part;intracellular part;intrinsic to membrane;membrane;membrane part;membrane-bounded organelle;mitochondrial inner membrane;mitochondrial membrane;mitochondrial nucleoid;mitochondrial part;mitochondrion;non-membrane-…	53000000	10	10	16.2	66.217	1.33e-40	3890000	9560000	23000000	16500000	9	8	10	9	9	8	10	9	586
487	IPI00007061;IPI00791523;IPI00790482;IPI00792074	IPI00007061;IPI00791523	Golgi transport 1 homolog B;hGOT1a;Putative NF-kappa-B-activating protein 470;Vesicle transport protein GOT1B	CGI-141;GOLT1B;GOT1A;HDCMA39P;UNQ432/PRO793	Q9Y3E0	23.2961	23.6209	24.6865	24.654	1.39032	1.03316	+	1.75315	0.1082	1.21174	3.33655	biological regulation;cellular process;cellular response to stimulus;establishment of localization;establishment of protein localization;lipid metabolic process;metabolic process;positive regulation of biological process;positive regulation of cell communication;positive regulation of cellular process;positive regulation of I-kappaB kinase/NF-kappaB cascade;positive regulation of intracellular pr…	catalytic activity;hydrolase activity;hydrolase activity, acting on ester bonds;lipase activity;molecular transducer activity;signal transducer activity	cell part;cytoplasmic part;endoplasmic reticulum;Golgi apparatus part;Golgi membrane;integral to membrane;intracellular membrane-bounded organelle;intracellular organelle;intracellular organelle part;intracellular part;intrinsic to membrane;membrane;membrane part;membrane-bounded organelle;organelle;organelle membrane;organelle part	293000000	6	6	34.8	15.425	5.04e-69	16100000	35100000	118000000	124000000	5	5	5	5	5	5	5	5	138
3802	IPI00909387;IPI00941155;IPI00549970	IPI00909387;IPI00941155;IPI00549970	cDNA FLJ59630, highly similar to Growth hormone-inducible transmembrane protein;GHITM protein;Dermal papilla-derived protein 2;Growth hormone-inducible transmembrane protein;Transmembrane BAX inhibitor motif-containing protein 5;cDNA FLJ54146, highly similar to Growth hormone-inducible transmembrane protein;HSPC282;PTD010;cDNA FLJ52959, highly similar to Growth hormone-inducible transmembrane pro…	GHITM;DERP2;My021;TMBIM5;UNQ244/PRO281;RP11-124L5.3-002;DKFZp566C0746	B4DPG9;Q6FIA7;Q9H3K2;B4DSV8;Q9P099;Q9Y6G2;B4DNL0;Q5VT94;Q658I8	19.4415	19.4656	20.7389	20.5915	1.2974	1.12586	+	2.42263	0.148936	1.21164	4.41085	apoptosis;cell death;cellular process;death;programmed cell death		cell part;cytoplasmic part;extracellular membrane-bounded organelle;extracellular organelle;extracellular region part;extracellular vesicular exosome;integral to membrane;intracellular organelle part;intracellular part;intrinsic to membrane;membrane;membrane part;membrane-bounded organelle;membrane-bounded vesicle;mitochondrial inner membrane;mitochondrial membrane;mitochondrial part;organelle;or…	13600000	2	2	5.5	37.535	2.23e-05	725000	1730000	5210000	5940000	2	2	2	2	2	2	2	2	348
558	IPI00008161;IPI00872242;REV__IPI00915314;REV__IPI00938053;REV__IPI00658151	IPI00008161;IPI00872242	Non-gastric H(+)/K(+) ATPase subunit alpha;Potassium-transporting ATPase alpha chain 2;Proton pump;cDNA FLJ56934, highly similar to Potassium-transporting ATPase alpha chain 2 (EC 3.6.3.10)	ATP12A;ATP1AL1	P54707-2;P54707;P54707-1;B4E0R9	20.9812	20.9459	22.2736	22.0526	1.29235	1.10666	+	2.06609	0.131889	1.19951	3.846	biological regulation;cation homeostasis;cellular process;chemical homeostasis;establishment of localization;homeostatic process;ion homeostasis;ion transmembrane transport;ion transport;metal ion homeostasis;monovalent inorganic cation homeostasis;potassium ion homeostasis;regulation of biological quality;regulation of pH;transmembrane transport;transport	active transmembrane transporter activity;adenyl nucleotide binding;adenyl ribonucleotide binding;ATP binding;ATPase activity;ATPase activity, coupled;ATPase activity, coupled to movement of substances;ATPase activity, coupled to transmembrane movement of ions;ATPase activity, coupled to transmembrane movement of ions, phosphorylative mechanism;ATPase activity, coupled to transmembrane movement o…	basolateral plasma membrane;cell part;hydrogen:potassium-exchanging ATPase complex;integral to membrane;intrinsic to membrane;macromolecular complex;membrane;membrane part;plasma membrane;plasma membrane part;protein complex	50100000	6	1	4.3	116.05	5.95e-16	3570000	8810000	24000000	13800000	6	6	6	6	1	1	1	1	1045
3887	IPI00853158;IPI00641533;IPI00827867;IPI00884020;IPI00941707;IPI00827935;IPI00888914;IPI00828145;IPI00939382;REV__IPI00746541;IPI00874059;IPI00828096	IPI00853158;IPI00641533;IPI00827867;IPI00884020;IPI00941707;IPI00827935;IPI00888914;IPI00828145;IPI00939382;REV__IPI00746541;IPI00874059;IPI00828096	Prune homolog 2 (Drosophila);BNIP2 motif-containing molecule at the C-terminal region 1;Protein prune homolog 2;cDNA FLJ59118;cDNA FLJ54876;PRUNE2 protein;Putative uncharacterized protein PRUNE2;CDNA: FLJ22032 fis, clone HEP08743	PRUNE2;RP11-214N16.3-003;BMCC1;BNIPXL;C9orf65;KIAA0367;RP11-214N16.3-007;RP11-214N16.3-010	B3KYC4;Q5JUB6;Q58A63-5;Q58A63;B4DJW7;B4DQH8;B4DSQ3;B9EK61;Q5JUB8;Q58A63-2;Q58A63-1;C9K0Q0;Q58A63-3;C9JCF8;C9JMF1;Q58A63-4;Q5JUB9;Q9H6N8;A8MXE4;C9JCJ6	18.0047	18.3233	19.4129	19.3101	1.40817	0.98674	+	1.72151	0.109697	1.19745	3.25926	apoptosis;cell death;cellular process;death;programmed cell death	binding;catalytic activity;cation binding;hydrolase activity;hydrolase activity, acting on acid anhydrides;hydrolase activity, acting on acid anhydrides, in phosphorus-containing anhydrides;ion binding;metal ion binding;pyrophosphatase activity	cell part;cytoplasm;intracellular part	4550000	2	2	0.5	340.63	1.38e-05	367000	1040000	2260000	889000	2	2	2	2	2	2	2	2	3088
1345	IPI00022462;IPI00924935;IPI00925162	IPI00022462;IPI00924935	p90;T9;Transferrin receptor protein 1;Transferrin receptor protein 1, serum form;cDNA FLJ75881, highly similar to Homo sapiens transferrin receptor (p90, CD71) (TFRC), mRNA;cDNA FLJ57106, highly similar to Transferrin receptor protein 1	TFRC	P02786;A8K6Q8;B7Z2I6	23.0054	22.8499	24.239	24.0105	1.23361	1.16057	+	1.88401	0.10496	1.19709	3.53992	biological regulation;cation homeostasis;cation transport;cell differentiation;cellular cation homeostasis;cellular chemical homeostasis;cellular developmental process;cellular homeostasis;cellular ion homeostasis;cellular iron ion homeostasis;cellular metal ion homeostasis;cellular process;cellular response to chemical stimulus;cellular response to drug;cellular response to stimulus;chemical hom…	binding;cargo receptor activity;double-stranded RNA binding;identical protein binding;nucleic acid binding;protein binding;receptor activity;RNA binding;transferrin receptor activity	blood microparticle;cell part;cell surface;coated pit;cytoplasmic membrane-bounded vesicle;cytoplasmic part;cytoplasmic vesicle;endosome;external side of plasma membrane;extracellular membrane-bounded organelle;extracellular organelle;extracellular region;extracellular region part;extracellular space;extracellular vesicular exosome;integral to membrane;integral to plasma membrane;intracellular me…	164000000	5	5	7.2	84.87	1.48e-31	8720000	28300000	60300000	66700000	5	5	5	5	5	5	5	5	760
1406	IPI00023630;IPI00217460;IPI00217462;IPI00217461;IPI00217463;IPI00953387	IPI00023630;IPI00217460;IPI00217462;IPI00217461;IPI00217463;IPI00953387	Apoptotic protease-activating factor 1;Apoptotic peptidase activating factor 1;APAF1 protein;Putative uncharacterized protein APAF1	APAF1;KIAA0413	O14727-1;O14727;A7E2A2;B2RMX8;O14727-2;O14727-4;A5YM44;O14727-3;O14727-5;C9JLV4	15.3338	15.2363	16.4186	16.5387	1.08479	1.30236	+	2.3797	0.15298	1.19358	4.30377	activation of caspase activity;activation of caspase activity by cytochrome c;anatomical structure development;anatomical structure formation involved in morphogenesis;apoptosis;biological regulation;cell death;cellular process;cellular response to biotic stimulus;cellular response to endogenous stimulus;cellular response to stimulus;death;developmental process;forebrain development;nervous syste…	adenyl nucleotide binding;adenyl ribonucleotide binding;ADP binding;apoptotic protease activator activity;ATP binding;binding;caspase activator activity;caspase regulator activity;enzyme activator activity;enzyme regulator activity;nucleotide binding;peptidase activator activity;peptidase regulator activity;purine nucleotide binding;purine ribonucleoside triphosphate binding;purine ribonucleotide…	apoptosome;cell part;cytoplasmic part;cytosol;cytosolic part;extracellular membrane-bounded organelle;extracellular organelle;extracellular region part;extracellular vesicular exosome;intracellular membrane-bounded organelle;intracellular organelle;intracellular part;macromolecular complex;membrane-bounded organelle;membrane-bounded vesicle;nucleus;organelle;protein complex;vesicle	912000	1	1	1.2	141.84	0.00058712	87300	162000	266000	396000	1	1	1	1	1	1	1	1	1248
3897	IPI00642584;IPI00645487;IPI00784543;IPI00642244;IPI00640734;IPI00945672;IPI00945353	IPI00642584;IPI00645487;IPI00784543;IPI00642244;IPI00640734	Uncharacterized protein KIAA0090;KIAA0090;Putative uncharacterized protein KIAA0090	KIAA0090;PSEC0263;RP4-657E11.8-006;RP4-657E11.8-001	Q8N766-1;Q8N766;Q8N766-3;C9JL95;Q5TG59;Q8N766-2;Q8N766-4;Q5TG60	23.6649	23.6757	24.8288	24.8623	1.16389	1.18658	+	3.64944	0.145667	1.17523	5.40092			cell part;ER membrane protein complex;integral to membrane;intrinsic to membrane;macromolecular complex;membrane part;protein complex	311000000	27	27	26.7	111.76	1.62e-179	18500000	41800000	99400000	151000000	23	23	27	26	23	23	27	26	993
3352	IPI00382560	IPI00382560	WD40-and FYVE-domain containing protein 3	WDF3	Q96P52	16.6662	16.7072	17.6869	18.0265	1.02066	1.31923	+	1.68383	0.100519	1.16994	3.15321		binding;cation binding;ion binding;metal ion binding		1520000	6	3	17.9	46.81	1.81e-32	105000	299000	392000	729000	5	5	4	6	2	2	3	3	420
1163	IPI00411628;IPI00019350;IPI00845327;IPI00917893;IPI00845307	IPI00411628;IPI00019350;IPI00845327;IPI00917893;IPI00845307	Dudulin-2;Metalloreductase STEAP3;pHyde;Six-transmembrane epithelial antigen of prostate 3;Tumor suppressor-activated pathway protein 6;Putative uncharacterized protein STEAP3;STEAP family member 3, isoform CRA_c	STEAP3;TSAP6;hCG_18273	Q658P3-2;Q658P3;Q658P3-1;Q658P3-3;B8ZZX6;Q658P3-4	21.1703	21.2066	22.3184	22.3725	1.14803	1.16594	+	3.10155	0.17729	1.15699	4.97479	apoptosis;biological regulation;cation homeostasis;cation transport;cell cycle;cell death;cellular cation homeostasis;cellular chemical homeostasis;cellular homeostasis;cellular ion homeostasis;cellular iron ion homeostasis;cellular metal ion homeostasis;cellular process;chemical homeostasis;copper ion import;copper ion transmembrane transport;copper ion transport;death;establishment of localizat…	binding;catalytic activity;cation binding;cupric reductase activity;ferric-chelate reductase activity;ion binding;metal ion binding;oxidoreductase activity;oxidoreductase activity, oxidizing metal ions;oxidoreductase activity, oxidizing metal ions, NAD or NADP as acceptor	cell part;cytoplasmic part;endosomal part;endosome;endosome membrane;integral to membrane;integral to plasma membrane;intracellular membrane-bounded organelle;intracellular organelle;intracellular organelle part;intracellular part;intrinsic to membrane;intrinsic to plasma membrane;late endosome;membrane;membrane part;membrane-bounded organelle;multivesicular body;organelle;organelle membrane;orga…	73100000	3	3	6.4	55.651	3.17e-11	7060000	13800000	28400000	23700000	2	2	3	3	2	2	3	3	498
1196	IPI00019983;IPI00219134;IPI00646996;IPI00646118;IPI00644343;IPI00219133;IPI00647529	IPI00019983;IPI00219134;IPI00646996;IPI00646118;IPI00644343;IPI00219133;IPI00647529	Apoptosis regulator Bcl-X;Bcl-2-like protein 1;BCL2-like 1;BCL2-like 1, isoform CRA_c;cDNA FLJ77105, highly similar to Homo sapiens BCL2-like 1 (BCL2L1), nuclear gene encoding mitochondrial protein, transcript variant 2, mRNA	BCL2L;BCL2L1;BCLX;RP5-857M17.3-003;RP5-857M17.3-006;RP5-857M17.3-005;hCG_38811;RP5-857M17.3-002;RP5-857M17.3-009	Q07817-1;Q07817;Q07817-3;Q5TE64;Q9H1R6;Q5QP56;Q07817-2;Q5TE63;Q5QP59	18.1946	18.4696	19.5165	19.4576	1.32193	0.98803	+	1.83857	0.107	1.15498	3.3908	anatomical structure development;anatomical structure morphogenesis;apoptosis;apoptosis in bone marrow;apoptotic mitochondrial changes;biological regulation;cell cycle checkpoint;cell death;cell development;cell part morphogenesis;cell proliferation;cellular chemical homeostasis;cellular component morphogenesis;cellular component organization;cellular component organization at cellular level;cell…	BH domain binding;BH3 domain binding;binding;death domain binding;enzyme binding;identical protein binding;kinase binding;protein binding;protein dimerization activity;protein domain specific binding;protein heterodimerization activity;protein homodimerization activity;protein kinase binding	Bcl-2 family protein complex;cell junction;cell part;centrosome;clathrin coated vesicle membrane;coated vesicle membrane;cytoplasm;cytoplasmic part;cytoplasmic vesicle membrane;cytoplasmic vesicle part;cytoskeletal part;cytosol;integral to membrane;intracellular membrane-bounded organelle;intracellular non-membrane-bounded organelle;intracellular organelle;intracellular organelle lumen;intracellu…	6840000	2	2	8.2	26.049	8.94e-05	571000	1210000	2460000	2600000	2	2	2	2	2	2	2	2	233
3385	IPI00385383;IPI00917215;IPI00792522	IPI00385383;IPI00917215;IPI00792522	ATP-binding cassette sub-family C member 5;Multidrug resistance-associated protein 5;Multi-specific organic anion transporter C;pABC11;SMRP;Multidrug resistance-associated protein 5 variant;ATP-binding cassette C5 splicing variant A;ATP-binding cassette, sub-family C (CFTR/MRP), member 5, isoform CRA_b	ABCC5;MRP5;hCG_18394	O15440;Q59FK6;C9JDA9;Q86UX3	16.0951	16.2967	17.3321	17.3581	1.23704	1.0614	+	2.11164	0.128324	1.14922	3.80976	amine metabolic process;aminoglycan biosynthetic process;aminoglycan metabolic process;biosynthetic process;carbohydrate biosynthetic process;carbohydrate metabolic process;cellular process;establishment of localization;glycosaminoglycan biosynthetic process;glycosaminoglycan metabolic process;hyaluronan biosynthetic process;hyaluronan metabolic process;macromolecule biosynthetic process;macromol…	active transmembrane transporter activity;adenyl nucleotide binding;adenyl ribonucleotide binding;anion transmembrane transporter activity;ATP binding;ATPase activity;ATPase activity, coupled;ATPase activity, coupled to movement of substances;ATPase activity, coupled to transmembrane movement of substances;binding;catalytic activity;hydrolase activity;hydrolase activity, acting on acid anhydrides…	cell part;integral to membrane;integral to plasma membrane;intrinsic to membrane;intrinsic to plasma membrane;membrane;membrane part;plasma membrane;plasma membrane part	1500000	2	2	1.3	160.66	2.08e-06	206000	243000	622000	429000	2	1	2	1	2	1	2	1	1437
4202	IPI00916626;IPI00383396;IPI00555659;IPI00952801;IPI00439694;IPI00918016;IPI00917317;IPI00915836;IPI00917846;IPI00917201;IPI00916519;IPI00916342;IPI00916010;IPI00916234;IPI00917625;IPI00916599	IPI00916626;IPI00383396;IPI00555659;IPI00952801;IPI00439694	cDNA FLJ77748;cDNA FLJ32033 fis, clone NTONG2000265, highly similar to Autophagy-related protein 9A;cDNA FLJ55634, highly similar to Autophagy-related protein 9A;APG9-like 1;Autophagy-related protein 9A	APG9L1;ATG9A	A8K140;B3KPP7;B4DYN3;Q3ZAQ6;Q7Z3C6-1;Q7Z3C6;Q7Z3C6-2;C9J3H8;Q7Z3C6-3	20.2185	20.1703	21.1703	21.502	0.9519	1.33168	+	1.68053	0.101104	1.14179	3.1063	autophagic vacuole assembly;autophagy;catabolic process;cellular catabolic process;cellular component assembly;cellular component assembly at cellular level;cellular component organization;cellular component organization at cellular level;cellular component organization or biogenesis;cellular component organization or biogenesis at cellular level;cellular localization;cellular macromolecule local…		autophagic vacuole;cell part;cytoplasmic part;cytoplasmic vesicle;endoplasmic reticulum membrane;endoplasmic reticulum part;endosomal part;endosome;endosome membrane;Golgi apparatus part;integral to membrane;intracellular membrane-bounded organelle;intracellular organelle;intracellular organelle part;intracellular part;intrinsic to membrane;late endosome;late endosome membrane;membrane;membrane p…	26300000	11	11	16.4	94.446	6.61e-106	861000	4810000	3960000	16600000	8	9	8	10	8	9	8	10	839
1693	IPI00028520;IPI00221298;IPI00910368	IPI00028520;IPI00221298;IPI00910368	Complex I-51kD;NADH dehydrogenase [ubiquinone] flavoprotein 1, mitochondrial;NADH dehydrogenase flavoprotein 1;NADH-ubiquinone oxidoreductase 51 kDa subunit;NADH dehydrogenase (Ubiquinone) flavoprotein 1, 51kDa variant;cDNA FLJ57949, highly similar to NADH-ubiquinone oxidoreductase 51 kDa subunit, mitochondrial (EC 1.6.5.3);cDNA, FLJ79021, highly similar to NADH-ubiquinone oxidoreductase 51 kDa s…	NDUFV1;UQOR1	P49821-1;P49821;Q53G70;P49821-2;B4DE93;Q96ID4;B4DUN7	20.8576	20.6453	21.9985	21.7796	1.14095	1.13431	+	1.75703	0.104173	1.13763	3.22739	cellular metabolic process;cellular process;electron transport chain;generation of precursor metabolites and energy;metabolic process;mitochondrial electron transport, NADH to ubiquinone;oxidation-reduction process;respiratory electron transport chain;small molecule metabolic process	4 iron, 4 sulfur cluster binding;binding;catalytic activity;cation binding;coenzyme binding;cofactor binding;FMN binding;ion binding;iron-sulfur cluster binding;metal cluster binding;metal ion binding;NAD binding;NADH dehydrogenase (quinone) activity;NADH dehydrogenase (ubiquinone) activity;NADH dehydrogenase activity;nucleotide binding;oxidoreductase activity;oxidoreductase activity, acting on N…	cell part;cytoplasmic part;intracellular organelle part;intracellular part;macromolecular complex;membrane;membrane part;mitochondrial inner membrane;mitochondrial membrane;mitochondrial membrane part;mitochondrial part;mitochondrial respiratory chain complex I;NADH dehydrogenase complex;organelle inner membrane;organelle membrane;organelle part;protein complex;respiratory chain complex I	50600000	12	12	26.7	50.817	1.03e-39	4730000	8060000	23700000	14100000	9	9	12	11	9	9	12	11	464
3308	IPI00337494;IPI00412742	IPI00337494;IPI00412742	Calcium-binding mitochondrial carrier protein SCaMC-1;Mitochondrial ATP-Mg/Pi carrier protein 1;Mitochondrial Ca(2+)-dependent solute carrier protein 1;Small calcium-binding mitochondrial carrier protein 1;Solute carrier family 25 member 24;cDNA FLJ50039, highly similar to Homo sapiens solute carrier family 25, member 24, transcript variant 1, mRNA;cDNA, FLJ79405, highly similar to Homo sapiens s…	APC1;MCSC1;SCAMC1;SLC25A24	Q6NUK1-1;Q6NUK1;B4E290;B7ZB41;Q6NUK1-2	23.4298	23.2961	24.5638	24.4362	1.13402	1.14005	+	2.18432	0.141731	1.13703	3.88839	adenine nucleotide transport;ATP transport;biological regulation;cellular process;cellular response to calcium ion;cellular response to chemical stimulus;cellular response to inorganic substance;cellular response to metal ion;cellular response to oxidative stress;cellular response to stimulus;cellular response to stress;establishment of localization;establishment of localization in cell;intracell…	adenine nucleotide transmembrane transporter activity;ATP transmembrane transporter activity;binding;calcium ion binding;cation binding;ion binding;metal ion binding;nucleobase-containing compound transmembrane transporter activity;nucleotide transmembrane transporter activity;purine nucleotide transmembrane transporter activity;substrate-specific transmembrane transporter activity;substrate-spec…	cell part;cytoplasm;cytoplasmic part;integral to membrane;intracellular membrane-bounded organelle;intracellular organelle;intracellular organelle part;intracellular part;intrinsic to membrane;membrane;membrane part;membrane-bounded organelle;mitochondrial inner membrane;mitochondrial membrane;mitochondrial part;mitochondrion;organelle;organelle inner membrane;organelle membrane;organelle part	307000000	17	17	27	53.354	3.09e-111	23500000	40400000	135000000	108000000	13	15	14	16	13	15	14	16	477
3012	IPI00479018;IPI00299086;IPI00910606;IPI00478874;IPI00794699	IPI00479018;IPI00299086;IPI00910606;IPI00478874;IPI00794699	Melanoma differentiation-associated protein 9;Pro-TGF-alpha cytoplasmic domain-interacting protein 18;Scaffold protein Pbp1;Syndecan-binding protein 1;Syntenin-1;cDNA, FLJ92571, highly similar to Homo sapiens syndecan binding protein (syntenin) (SDCBP), mRNA;Syndecan binding protein (Syntenin);Syndecan binding protein (Syntenin), isoform CRA_c;cDNA FLJ52996, highly similar to Syntenin-1;cDNA FLJ5…	MDA9;SDCBP;SYCL;hCG_1787561	O00560-2;O00560;O00560-1;B2R5Q7;B4DQ93;O00560-3;B4DHN5	22.1612	22.2961	23.4425	23.2821	1.28137	0.98593	+	2.0734	0.116279	1.13365	3.71878	actin cytoskeleton organization;actin filament-based process;axon guidance;biological regulation;cell communication;cell projection assembly;cell projection organization;cell surface receptor linked signaling pathway;cell-cell signaling;cellular component assembly;cellular component assembly at cellular level;cellular component organization;cellular component organization at cellular level;cellul…	binding;binding, bridging;cytokine receptor binding;cytoskeletal adaptor activity;cytoskeletal protein binding;frizzled binding;G-protein-coupled receptor binding;growth factor receptor binding;identical protein binding;interleukin-5 receptor binding;protein binding;protein binding, bridging;protein dimerization activity;protein heterodimerization activity;protein N-terminus binding;receptor bind…	adherens junction;anchoring junction;blood microparticle;cell junction;cell part;cell-substrate adherens junction;cell-substrate junction;cytoplasm;cytoplasmic membrane-bounded vesicle;cytoplasmic part;cytoplasmic vesicle;cytoskeleton;cytosol;endoplasmic reticulum membrane;endoplasmic reticulum part;extracellular membrane-bounded organelle;extracellular organelle;extracellular region part;extrace…	110000000	5	5	16.4	34.819	2.1e-15	5120000	15700000	43200000	45500000	5	4	4	5	5	4	4	5	318
3923	IPI00645518;IPI00647250;IPI00902843;IPI00910287;IPI00953187;IPI00442183	IPI00645518;IPI00647250;IPI00902843;IPI00910287	CDP-diacylglycerol--inositol 3-phosphatidyltransferase;Phosphatidylinositol synthase;cDNA FLJ40372 fis, clone TESTI2034940, highly similar to CDP-diacylglycerol--inositol3-phosphatidyltransferase (EC 2.7.8.11);cDNA FLJ77674, highly similar to Homo sapiens CDP-diacylglycerol--inositol 3-phosphatidyltransferase (phosphatidylinositol synthase) (CDIPT), transcript variant 1, mRNA;CDP-diacylglycerol--…	CDIPT;PIS;PIS1;hCG_21626	O14735-1;O14735;A8K3L7;Q53HA5;B3KSW0;B3KY94;B4DUV0	22.3725	22.2849	23.4041	23.5165	1.03154	1.23164	+	2.40389	0.133857	1.13159	4.17113	acylglycerol metabolic process;biosynthetic process;CDP-diacylglycerol metabolic process;cellular biosynthetic process;cellular lipid metabolic process;cellular metabolic process;cellular process;diacylglycerol metabolic process;glycerol ether metabolic process;glycerolipid biosynthetic process;glycerolipid metabolic process;glycerophospholipid biosynthetic process;glycerophospholipid metabolic p…	alcohol binding;binding;carbohydrate binding;catalytic activity;cation binding;CDP-alcohol phosphatidyltransferase activity;CDP-diacylglycerol-inositol 3-phosphatidyltransferase activity;diacylglycerol binding;ion binding;lipid binding;manganese ion binding;metal ion binding;phosphotransferase activity, for other substituted phosphate groups;transferase activity;transferase activity, transferring…	cell part;cytoplasmic part;endoplasmic reticulum membrane;endoplasmic reticulum part;Golgi apparatus;Golgi apparatus part;Golgi membrane;integral to membrane;intracellular membrane-bounded organelle;intracellular organelle;intracellular organelle part;intracellular part;intrinsic to membrane;membrane;membrane part;membrane-bounded organelle;organelle;organelle membrane;organelle part;plasma membr…	76600000	6	6	27.2	23.539	3.35e-23	6260000	14000000	41300000	15000000	5	6	6	6	5	6	6	6	213
1530	IPI00025818;IPI00292550;IPI00916025	IPI00025818	Polypeptide GalNAc transferase 1;Polypeptide N-acetylgalactosaminyltransferase 1;Polypeptide N-acetylgalactosaminyltransferase 1 soluble form;Protein-UDP acetylgalactosaminyltransferase 1;UDP-GalNAc:polypeptide N-acetylgalactosaminyltransferase 1;cDNA FLJ77222, highly similar to Homo sapiens UDP-N-acetyl-alpha-D-galactosamine:polypeptide N-acetylgalactosaminyltransferase 1 (GalNAc-T1) (GALNT1), m…	GALNT1	Q10472-1;Q10472;A8KAJ7;Q05BM8;Q68VJ7	19.5146	19.4232	20.68	20.4972	1.16542	1.07401	+	2.08448	0.114943	1.11971	3.70488	carbohydrate metabolic process;cellular carbohydrate metabolic process;cellular macromolecule metabolic process;cellular metabolic process;cellular process;cellular protein metabolic process;glycosylation;macromolecule glycosylation;macromolecule metabolic process;macromolecule modification;metabolic process;O-glycan processing;peptidyl-amino acid modification;peptidyl-serine modification;peptidy…	acetylgalactosaminyltransferase activity;binding;carbohydrate binding;catalytic activity;cation binding;ion binding;manganese ion binding;metal ion binding;polypeptide N-acetylgalactosaminyltransferase activity;transferase activity;transferase activity, transferring glycosyl groups;transferase activity, transferring hexosyl groups;transition metal ion binding;UDP-glycosyltransferase activity	cell part;cytoplasmic part;extracellular region;Golgi apparatus part;Golgi cisterna membrane;Golgi membrane;integral to membrane;intracellular organelle part;intracellular part;intrinsic to membrane;membrane;membrane part;organelle membrane;organelle part;perinuclear region of cytoplasm	20400000	7	7	13.6	64.218	4.57e-53	1930000	3810000	7890000	6750000	6	7	6	7	6	7	6	7	559
3256	IPI00329552;IPI00827858	IPI00329552;IPI00827858	MOSC domain-containing protein 2, mitochondrial	MOSC2	Q969Z3-1;Q969Z3;B2D0R5;Q969Z3-2	19.4496	19.6006	20.5823	20.654	1.13273	1.05343	+	2.23692	0.133746	1.09309	3.85463	detoxification of nitrogen compound;metabolic process;nitrate metabolic process;nitrogen compound metabolic process;oxidation-reduction process;response to chemical stimulus;response to nitrosative stress;response to stimulus;response to stress;response to toxin	binding;catalytic activity;cation binding;coenzyme binding;cofactor binding;ion binding;metal ion binding;molybdenum ion binding;molybdopterin cofactor binding;nitrate reductase activity;oxidoreductase activity;oxidoreductase activity, acting on other nitrogenous compounds as donors;pyridoxal phosphate binding;transition metal ion binding;vitamin B6 binding;vitamin binding	cell part;cytoplasmic part;extracellular membrane-bounded organelle;extracellular organelle;extracellular region part;extracellular vesicular exosome;intracellular membrane-bounded organelle;intracellular organelle;intracellular organelle part;intracellular part;membrane;membrane-bounded organelle;membrane-bounded vesicle;microbody;mitochondrial inner membrane;mitochondrial membrane;mitochondrial…	16200000	2	2	4.8	38.023	1.41e-05	943000	2950000	6060000	6270000	2	2	2	2	2	2	2	2	335
2027	IPI00099131;IPI00216361	IPI00099131;IPI00216361	Rotavirus X-associated non-structural protein;Zinc finger CCCH domain-containing protein 7B	KIAA1031;ZC3H7B	Q9UGR2-1;Q9UGR2;Q9UGR2-2	15.2023	14.9793	16.0992	16.1074	0.8969	1.12813	+	1.92338	0.108872	1.01252	3.24952	viral reproduction	binding;cation binding;ion binding;metal ion binding	cell part;intracellular membrane-bounded organelle;intracellular organelle;intracellular part;membrane-bounded organelle;nucleus;organelle	739000	2	2	2.5	111.58	2.9e-06	45400	178000	284000	232000	1	2	2	1	1	2	2	1	993
3584	IPI00419869;IPI00455190	IPI00419869;IPI00455190	Cytochrome c oxidase assembly protein COX15 homolog;cDNA FLJ54125, highly similar to Cytochrome c oxidase assembly protein COX15	COX15	Q7KZN9-1;Q7KZN9;B4DQM2;Q7KZN9-2	19.661	19.5204	20.5451	20.6276	0.88409	1.10719	+	2.17806	0.108832	0.995639	3.5367	biosynthetic process;cellular biosynthetic process;cellular component assembly;cellular component assembly at cellular level;cellular component organization;cellular component organization at cellular level;cellular component organization or biogenesis;cellular component organization or biogenesis at cellular level;cellular macromolecular complex assembly;cellular macromolecular complex subunit o…	catalytic activity;cation transmembrane transporter activity;cytochrome-c oxidase activity;heme-copper terminal oxidase activity;hydrogen ion transmembrane transporter activity;inorganic cation transmembrane transporter activity;ion transmembrane transporter activity;monovalent inorganic cation transmembrane transporter activity;oxidoreductase activity;oxidoreductase activity, acting on a heme gr…	cell part;cytochrome complex;cytoplasmic part;integral to membrane;intracellular membrane-bounded organelle;intracellular organelle;intracellular organelle part;intracellular part;intrinsic to membrane;macromolecular complex;membrane;membrane part;membrane-bounded organelle;mitochondrial inner membrane;mitochondrial membrane;mitochondrial membrane part;mitochondrial part;mitochondrial respiratory…	16700000	4	4	11.5	46.03	8.45e-15	680000	2710000	6030000	7270000	3	4	4	4	3	4	4	4	410
4072	IPI00871988;IPI00942178;IPI00793874	IPI00871988;IPI00942178;IPI00793874	cDNA FLJ58980, highly similar to Sideroflexin-3;Putative uncharacterized protein SFXN3;Sideroflexin 3;Sideroflexin-3	hCG_24661;SFXN3	B4DRS6;A6NCZ6;Q9BWM7	22.2621	22.3457	23.3778	23.2021	1.11569	0.85639	+	2.0179	0.105561	0.986045	3.31672	biological regulation;cation homeostasis;chemical homeostasis;homeostatic process;ion homeostasis;iron ion homeostasis;regulation of biological quality	ion transmembrane transporter activity;substrate-specific transmembrane transporter activity;substrate-specific transporter activity;transmembrane transporter activity;transporter activity	cell part;cytoplasmic part;integral to membrane;intracellular membrane-bounded organelle;intracellular organelle;intracellular organelle part;intracellular part;intrinsic to membrane;membrane;membrane part;membrane-bounded organelle;mitochondrial membrane;mitochondrial part;mitochondrion;organelle;organelle membrane;organelle part	115000000	6	6	16.7	36.35	4.87e-18	13900000	21200000	39000000	40900000	5	6	6	6	5	6	6	6	329
1026	IPI00954530;IPI00016405;IPI00816523;IPI00816371	IPI00954530;IPI00016405;IPI00816523;IPI00816371	OCIA domain-containing protein 1;Ovarian carcinoma immunoreactive antigen;Putative uncharacterized protein OCIAD1;cDNA FLJ58028, highly similar to Homo sapiens OCIA domain containing 1 (OCIAD1), mRNA	OCIA;OCIAD1	Q9NX40-1;Q9NX40;C9K030;Q9NX40-2;B4DND1	20.4775	20.6096	21.6096	21.4221	1.1321	0.8125	+	1.86556	0.102885	0.972301	3.08978			cell part;cytoplasmic part;endosome;intracellular membrane-bounded organelle;intracellular organelle;intracellular part;membrane;membrane-bounded organelle;mitochondrion;organelle	30000000	3	3	12	28.174	1.05e-29	1490000	3090000	10800000	14600000	2	3	3	3	2	3	3	3	250
2157	IPI00220116;IPI00154388;IPI00910659;IPI00334771	IPI00220116;IPI00154388;IPI00910659;IPI00334771	Oxysterol-binding protein homolog 1;;Oxysterol-binding protein-related protein 5;Oxysterol-binding protein;cDNA FLJ42929 fis, clone BRSSN2008549, highly similar to Oxysterol-binding protein-related protein 5	KIAA1534;OBPH1;ORP5;OSBPL5;hCG_16440	Q9H0X9;A8KAD5;B3KP32;B3KWF0;B4DMI4;B4DVB0;Q8N596;B4E033;Q8WVV2	16.5657	16.435	17.4252	17.4815	0.85952	1.04646	+	2.25758	0.105692	0.952992	3.51478	alcohol metabolic process;cellular process;cholesterol metabolic process;cholesterol transport;establishment of localization;establishment of localization in cell;Golgi to plasma membrane transport;Golgi vesicle transport;intracellular transport;lipid metabolic process;lipid transport;metabolic process;organic substance transport;post-Golgi vesicle-mediated transport;primary metabolic process;sma…	binding;cholesterol binding;lipid binding;oxysterol binding;steroid binding;sterol binding	cell part;cytoplasmic part;cytosol;endoplasmic reticulum membrane;endoplasmic reticulum part;integral to membrane;intracellular organelle part;intracellular part;intrinsic to membrane;membrane;membrane part;organelle membrane;organelle part	1810000	3	2	4.8	98.615	1.61e-17	165000	581000	391000	671000	3	3	3	2	2	2	2	1	879
685	IPI00010142;IPI00874175;IPI00337747;IPI00168518;IPI00945463;IPI00945979	IPI00010142;IPI00874175;IPI00337747;IPI00168518	Ubiquitin carrier protein G2;Ubiquitin-conjugating enzyme E2 G2;Ubiquitin-protein ligase G2;Ubiquitin carrier protein;cDNA FLJ16170 fis, clone BRHIP2003062, moderately similar to Ubiquitin-conjugating enzyme E2 G2 (EC 6.3.2.19);Putative uncharacterized protein DKFZp586L2318	UBE2G2;hCG_1641424;DKFZp586L2318	P60604;A8MW66;A6NMQ7;Q8NDD5	19.9258	20.0821	20.9459	20.9388	1.02013	0.85663	+	2.16227	0.102427	0.938387	3.37243	carbohydrate metabolic process;catabolic process;cellular carbohydrate metabolic process;cellular catabolic process;cellular macromolecule catabolic process;cellular macromolecule metabolic process;cellular metabolic process;cellular process;cellular protein catabolic process;cellular protein metabolic process;ER-associated protein catabolic process;glycosylation;macromolecule catabolic process;m…	acid-amino acid ligase activity;adenyl nucleotide binding;adenyl ribonucleotide binding;ATP binding;binding;catalytic activity;enzyme binding;ligase activity;ligase activity, forming carbon-nitrogen bonds;nucleotide binding;protein binding;purine nucleotide binding;purine ribonucleoside triphosphate binding;purine ribonucleotide binding;ribonucleotide binding;small conjugating protein ligase acti…	cell part;cytoplasmic part;cytosol;endoplasmic reticulum;intracellular membrane-bounded organelle;intracellular organelle;intracellular part;membrane-bounded organelle;organelle	15200000	4	4	23.6	18.566	6.31e-12	1120000	3050000	8890000	2120000	4	4	4	4	4	4	4	4	165
2180	IPI00395878;IPI00554721;IPI00953603;IPI00853634;IPI00160265;IPI00043407;IPI00030572;IPI00382618;IPI00479354	IPI00395878;IPI00554721;IPI00953603;IPI00853634;IPI00160265;IPI00043407;IPI00030572;IPI00382618;IPI00479354	CAG repeat protein 26;EMSY interactor protein;Glycine-tryptophan protein of 182 kDa;GW182 autoantigen;Trinucleotide repeat-containing gene 6A protein;Putative uncharacterized protein TNRC6A;Trinucleotide repeat-containing gene 6C protein;cDNA FLJ37223 fis, clone BRAMY1000157, highly similar to Trinucleotide repeat-containing gene 6A protein	CAGH26;KIAA1460;TNRC6;TNRC6A;KIAA1582;TNRC6C	Q8NDV7-1;Q8NDV7;Q8NDV7-5;C9JAR8;Q8NDV7-6;Q8NDV7-2;C9JA83;Q9HCJ0-2;Q9HCJ0;Q9HCJ0-1;Q8NDV7-3;C9JH99;B3KSX2	16.1277	16.3003	17.1556	17.1457	1.02794	0.84541	+	2.07518	0.10925	0.936674	3.26997	anatomical structure development;anatomical structure formation involved in morphogenesis;biological regulation;cell communication;cell surface receptor linked signaling pathway;cellular process;cellular response to chemical stimulus;cellular response to external stimulus;cellular response to extracellular stimulus;cellular response to fibroblast growth factor stimulus;cellular response to growth…	binding;nucleic acid binding;nucleotide binding;RNA binding	cell part;cytoplasmic mRNA processing body;cytoplasmic part;cytosol;intracellular non-membrane-bounded organelle;intracellular organelle;intracellular organelle part;intracellular part;macromolecular complex;micro-ribonucleoprotein complex;non-membrane-bounded organelle;nuclear part;nucleoplasm;organelle;organelle part;ribonucleoprotein complex;RNA granule	1600000	2	2	1	210.27	2.53e-06	50100	380000	511000	656000	1	2	2	2	1	2	2	2	1962
1590	IPI00026994;IPI00640188	IPI00026994	PRA1 family protein 2;cDNA FLJ13371 fis, clone PLACE1000656, highly similar to PRA1 family protein 2	JM4;PRAF2	O60831;B3KN29	21.2302	21.3101	22.1916	22.2185	0.96137	0.90837	+	2.69376	0.135657	0.93487	3.86112	acidic amino acid transport;amine transport;amino acid transport;anion transport;carboxylic acid transport;establishment of localization;establishment of protein localization;ion transport;L-glutamate transport;nitrogen compound transport;organic acid transport;organic anion transport;organic substance transport;protein transport;transport		cell part;cytoplasmic part;endosomal part;endosome membrane;integral to membrane;intracellular organelle part;intracellular part;intrinsic to membrane;membrane;membrane part;organelle membrane;organelle part	33600000	6	5	23	19.258	3.88e-20	3910000	8980000	15500000	5200000	6	4	4	4	5	4	4	4	178
2357	IPI00293402;IPI00477418;IPI00178839	IPI00293402;IPI00477418;IPI00178839	Syntaxin-10;Syntaxin 10	STX10;SYN10	O60499-1;O60499;Q5U8S2;O60499-2	16.0072	15.9778	16.8606	16.8113	0.85343	0.83343	+	2.93726	0.11236	0.843429	3.68802	biological regulation;cellular component organization;cellular component organization at cellular level;cellular component organization or biogenesis;cellular component organization or biogenesis at cellular level;cellular membrane fusion;cellular membrane organization;cellular process;endosome transport;establishment of localization;establishment of localization in cell;establishment of protein …	binding;protein binding;SNAP receptor activity;SNARE binding;syntaxin binding	cell part;cytoplasmic part;Golgi apparatus part;Golgi membrane;integral to membrane;intracellular organelle part;intracellular part;intrinsic to membrane;macromolecular complex;membrane;membrane part;organelle;organelle membrane;organelle part;perinuclear region of cytoplasm;protein complex;SNARE complex;trans-Golgi network;vesicle	885000	1	1	4.4	28.114	0.00013246	0	0	439000	446000	0	0	1	1	0	0	1	1	249
1149	IPI00019004;IPI00945590;IPI00945991;IPI00945578;IPI00910668	IPI00019004;IPI00945590;IPI00945991;IPI00945578	Translocation protein 1;Translocation protein SEC62;SEC62 protein	SEC62;TLOC1	Q99442;A0JLN5;Q3KR08;C9JVU0;C9J6T5	20.8191	20.8576	21.6627	21.6453	0.84366	0.78769	+	3.17361	0.113636	0.815677	3.68865	biological regulation;cellular macromolecule metabolic process;cellular metabolic process;cellular process;cellular protein metabolic process;cellular response to chemical stimulus;cellular response to organic substance;cellular response to stimulus;cellular response to stress;cellular response to topologically incorrect protein;cellular response to unfolded protein;cotranslational protein target…	protein transporter activity;receptor activity;substrate-specific transporter activity;transporter activity	aggresome;cell part;cytoplasmic part;cytoskeleton;cytosol;endoplasmic reticulum;endoplasmic reticulum membrane;endoplasmic reticulum part;inclusion body;integral to membrane;intermediate filament cytoskeleton;intracellular membrane-bounded organelle;intracellular non-membrane-bounded organelle;intracellular organelle;intracellular organelle part;intracellular part;intrinsic to membrane;membrane;m…	45800000	4	4	8.8	45.861	2.38e-11	4240000	10200000	17300000	14100000	4	4	4	4	4	4	4	4	399
2285	IPI00170692;IPI00374657;IPI00640416;IPI00929577;IPI00642826	IPI00170692;IPI00374657;IPI00640416;IPI00929577	33 kDa VAMP-associated protein;Vesicle-associated membrane protein-associated protein A;cDNA FLJ78586, highly similar to Homo sapiens VAMP (vesicle-associated membrane protein)-associated protein A, 33kDa (VAPA), mRNA;cDNA, FLJ96653, Homo sapiens VAMP (vesicle-associated membrane protein)-associated protein A, 33kDa (VAPA), mRNA	VAP33;VAPA	Q9P0L0;A8KA83;A6NDZ0	23.5638	23.5754	24.3443	24.4105	0.78051	0.83512	+	2.76313	0.107364	0.807815	3.45814	biological regulation;biosynthetic process;cell death;cell projection organization;cellular biosynthetic process;cellular component organization;cellular component organization at cellular level;cellular component organization or biogenesis;cellular component organization or biogenesis at cellular level;cellular lipid metabolic process;cellular localization;cellular macromolecule localization;cel…	binding;cytoskeletal protein binding;FFAT motif binding;microtubule binding;molecular transducer activity;protein binding;protein dimerization activity;protein domain specific binding;protein heterodimerization activity;signal transducer activity;tubulin binding	cell part;cytoplasmic part;cytoskeleton;endoplasmic reticulum;endoplasmic reticulum membrane;endoplasmic reticulum part;Golgi apparatus part;Golgi membrane;integral to membrane;intracellular membrane-bounded organelle;intracellular non-membrane-bounded organelle;intracellular organelle;intracellular organelle part;intracellular part;intrinsic to membrane;membrane;membrane part;membrane-bounded or…	229000000	12	11	35.3	27.893	2.81e-70	15800000	39200000	80400000	93100000	10	11	12	12	9	10	11	11	249
1856	IPI00032038;IPI00479108;IPI00021925;IPI00877658;IPI00921936;IPI00922376;IPI00640400;IPI00879031	IPI00032038;IPI00479108;IPI00021925;IPI00877658;IPI00921936;IPI00922376	Carnitine O-palmitoyltransferase 1, liver isoform;Carnitine O-palmitoyltransferase I, liver isoform;Carnitine palmitoyltransferase 1A;cDNA, FLJ95058, highly similar to Homo sapiens carnitine palmitoyltransferase 1A (liver) (CPT1A),nuclear gene encoding mitochondrial protein, mRNA;Carnitine palmitoyltransferase I;CPT1B protein;cDNA FLJ76296, highly similar to Homo sapiens carnitine palmitoyltransf…	CPT1;CPT1A;CPT1B;KIAA1670	P50416-1;P50416;B2RAQ8;Q8WZ48;P50416-2;A5PLL0;A8K5K1;Q53FV7;Q92523-1;Q92523;A2RRE8;B7Z4U4;B7Z5T8;C9K076	18.5731	18.5545	19.2255	19.2042	0.65242	0.64969	+	3.32551	0.0992749	0.651052	3.04005	acylglycerol metabolic process;alcohol metabolic process;amine metabolic process;amine transport;amino acid transmembrane transport;amino acid transport;behavior;betaine metabolic process;betaine transport;biological regulation;carbohydrate metabolic process;carboxylic acid catabolic process;carboxylic acid metabolic process;carboxylic acid transport;carnitine metabolic process;carnitine shuttle;…	carnitine O-acyltransferase activity;carnitine O-palmitoyltransferase activity;catalytic activity;O-acyltransferase activity;O-palmitoyltransferase activity;palmitoyltransferase activity;transferase activity;transferase activity, transferring acyl groups;transferase activity, transferring acyl groups other than amino-acyl groups	cell part;cytoplasmic part;integral to membrane;integral to mitochondrial membrane;integral to mitochondrial outer membrane;integral to organelle membrane;intracellular membrane-bounded organelle;intracellular organelle;intracellular organelle part;intracellular part;intrinsic to membrane;intrinsic to mitochondrial outer membrane;intrinsic to organelle membrane;membrane;membrane part;membrane-bou…	7500000	4	4	3.9	88.367	1.28e-07	711000	795000	4340000	1660000	3	2	4	3	3	2	4	3	773
1492	IPI00025019;IPI00556291	IPI00025019;IPI00556291	Macropain subunit C5;Multicatalytic endopeptidase complex subunit C5;Proteasome component C5;Proteasome gamma chain;Proteasome subunit beta type-1;Proteasome beta 1 subunit variant	PSC5;PSMB1	P20618;Q53FT8;Q59GN1	24.5344	24.5696	23.895	23.895	-0.63941	-0.6746		3.14481	0.0970057	-0.657005	-3.01939	activation of immune response;activation of innate immune response;anaphase-promoting complex-dependent proteasomal ubiquitin-dependent protein catabolic process;antigen processing and presentation;antigen processing and presentation of exogenous antigen;antigen processing and presentation of exogenous peptide antigen;antigen processing and presentation of exogenous peptide antigen via MHC class …	catalytic activity;endopeptidase activity;hydrolase activity;peptidase activity;peptidase activity, acting on L-amino acid peptides;threonine-type endopeptidase activity;threonine-type peptidase activity	cell part;cytoplasm;cytoplasmic part;cytosol;extracellular membrane-bounded organelle;extracellular organelle;extracellular region part;extracellular vesicular exosome;intracellular membrane-bounded organelle;intracellular organelle;intracellular organelle part;intracellular part;macromolecular complex;membrane-bounded organelle;membrane-bounded vesicle;nuclear part;nucleoplasm;nucleus;organelle;…	186000000	9	9	49.4	26.489	1.32e-113	27700000	83000000	55000000	20100000	9	8	8	7	9	8	8	7	241
1755	IPI00029764;IPI00908449	IPI00029764;IPI00908449	SF3a60;Spliceosome-associated protein 61;Splicing factor 3A subunit 3;cDNA FLJ78246, highly similar to Homo sapiens splicing factor 3a, subunit 3, 60kDa (SF3A3), mRNA;cDNA FLJ78053, highly similar to Homo sapiens splicing factor 3a, subunit 3, 60kDa (SF3A3), mRNA;cDNA FLJ46581 fis, clone THYMU3043200, highly similar to Splicing factor 3A subunit 3;Splicing factor 3a, subunit 3 variant;cDNA FLJ587…	SAP61;SF3A3	Q12874;A8K566;A8K7V1;B3KY12;Q53HM6;B4DW90	21.9916	22.0156	21.2989	21.2593	-0.69268	-0.75637		2.99009	0.106471	-0.724526	-3.2462	cellular component assembly;cellular component assembly at cellular level;cellular component organization;cellular component organization at cellular level;cellular component organization or biogenesis;cellular component organization or biogenesis at cellular level;cellular macromolecular complex assembly;cellular macromolecular complex subunit organization;cellular macromolecule metabolic proces…	binding;cation binding;ion binding;metal ion binding;nucleic acid binding;transition metal ion binding;zinc ion binding	catalytic step 2 spliceosome;cell part;intracellular membrane-bounded organelle;intracellular organelle;intracellular organelle part;intracellular part;macromolecular complex;membrane-bounded organelle;nuclear body;nuclear part;nuclear speck;nucleoplasm;nucleoplasm part;nucleus;organelle;organelle part;ribonucleoprotein complex;spliceosomal complex	57500000	12	12	26.9	58.848	2.57e-104	10800000	24400000	12400000	9880000	12	12	12	11	12	12	12	11	501
1653	IPI00027831;IPI00847896;IPI00909965	IPI00027831;IPI00847896;IPI00909965	Glutamate-rich WD repeat-containing protein 1;CDW4/GRWD1;Glutamate-rich WD repeat containing 1;cDNA, FLJ96709, highly similar to Homo sapiens glutamate rich WD repeat protein GRWD (GRWD), mRNA;cDNA FLJ90195 fis, clone MAMMA1001310;Putative uncharacterized protein DKFZp564C172;cDNA FLJ52246, moderately similar to Glutamate-rich WD repeat-containing protein 1	GRWD;GRWD1;KIAA1942;WDR28;hCG_15273;DKFZp564C172	Q9BQ67;A0MNN5;B2RDP6;Q8NCK5;Q8TCJ8;B4DTI1	20.417	20.5545	19.6096	19.6453	-0.80736	-0.90924		2.16893	0.09984	-0.858295	-3.16689			cell part;cytoplasm;intracellular membrane-bounded organelle;intracellular non-membrane-bounded organelle;intracellular organelle;intracellular organelle part;intracellular part;membrane-bounded organelle;non-membrane-bounded organelle;nuclear part;nucleolus;nucleus;organelle;organelle part	19200000	5	5	12.8	49.419	6.75e-12	3780000	6030000	4590000	4740000	5	3	5	5	5	3	5	5	446
445	IPI00006379;IPI00924866	IPI00006379	Nucleolar protein 5;Nucleolar protein 58;cDNA FLJ13913 fis, clone Y79AA1000231, highly similar to Nucleolar protein NOP5;cDNA FLJ56668, highly similar to Nucleolar protein NOP5	HSPC120;NOL5;NOP5;NOP58	Q9Y2X3;B3KN82;B4DUY3	19.5299	19.6627	18.714	18.7699	-0.81595	-0.89284		2.15255	0.101809	-0.854397	-3.14049	cell growth;cellular macromolecule metabolic process;cellular metabolic process;cellular nitrogen compound metabolic process;cellular process;establishment of localization;establishment of localization in cell;establishment of protein localization;growth;intracellular protein transport;intracellular transport;macromolecule metabolic process;macromolecule modification;metabolic process;ncRNA metab…	binding;nucleic acid binding;RNA binding;snoRNA binding	box C/D snoRNP complex;Cajal body;cell part;cytoplasm;intracellular membrane-bounded organelle;intracellular non-membrane-bounded organelle;intracellular organelle;intracellular organelle part;intracellular part;macromolecular complex;membrane;membrane-bounded organelle;non-membrane-bounded organelle;nuclear body;nuclear part;nucleolar part;nucleolus;nucleoplasm part;nucleus;organelle;organelle p…	11000000	4	4	9.1	59.578	1.52e-17	1390000	4690000	2780000	2150000	3	4	4	4	3	4	4	4	529
1032	IPI00016610	IPI00016610	Alpha-CP1;Heterogeneous nuclear ribonucleoprotein E1;Nucleic acid-binding protein SUB2.3;Poly(rC)-binding protein 1;cDNA, FLJ94964, highly similar to Homo sapiens poly(rC) binding protein 1 (PCBP1), mRNA;Poly(RC) binding protein 1;Putative uncharacterized protein PCBP1	PCBP1;hCG_1776997	Q15365;Q53SS8	23.9134	24.002	23.087	22.8969	-0.82643	-1.10507		1.93615	0.10051	-0.965748	-3.16789	cellular macromolecule metabolic process;cellular metabolic process;cellular nitrogen compound metabolic process;cellular process;gene expression;macromolecule metabolic process;metabolic process;mRNA metabolic process;mRNA processing;nitrogen compound metabolic process;nuclear mRNA splicing, via spliceosome;nucleic acid metabolic process;nucleobase-containing compound metabolic process;primary m…	binding;DNA binding;nucleic acid binding;RNA binding;single-stranded DNA binding;structure-specific DNA binding	cell part;cytoplasm;extracellular membrane-bounded organelle;extracellular organelle;extracellular region part;extracellular vesicular exosome;intracellular membrane-bounded organelle;intracellular organelle;intracellular organelle part;intracellular part;macromolecular complex;membrane;membrane-bounded organelle;membrane-bounded vesicle;nuclear part;nucleoplasm;organelle;organelle part;ribonucle…	343000000	12	9	46.1	37.497	4.26e-88	69700000	119000000	90700000	63300000	12	12	12	12	9	9	9	9	356
1654	IPI00027834;IPI00465225;IPI00848328;IPI00647473;IPI00940312;IPI00909466	IPI00027834;IPI00465225	Heterogeneous nuclear ribonucleoprotein L;cDNA, FLJ94229, highly similar to Homo sapiens heterogeneous nuclear ribonucleoprotein L (HNRPL),mRNA;HNRNPL protein;cDNA FLJ75895, highly similar to Homo sapiens heterogeneous nuclear ribonucleoprotein L (HNRPL), transcript variant 2, mRNA;Putative uncharacterized protein HNRNPL	HNRNPL;HNRPL;P/OKcl.14	P14866;B2R959;Q6NTA2;A6NIT8	22.7955	22.8423	21.9495	21.7471	-0.84602	-1.09516		1.9487	0.100556	-0.970587	-3.19437	cellular macromolecule metabolic process;cellular metabolic process;cellular nitrogen compound metabolic process;cellular process;gene expression;macromolecule metabolic process;metabolic process;mRNA metabolic process;mRNA processing;nitrogen compound metabolic process;nuclear mRNA splicing, via spliceosome;nucleic acid metabolic process;nucleobase-containing compound metabolic process;primary m…	binding;DNA binding;nucleic acid binding;nucleotide binding;regulatory region DNA binding;regulatory region nucleic acid binding;RNA binding;transcription regulatory region DNA binding	cell part;cytoplasm;extracellular membrane-bounded organelle;extracellular organelle;extracellular region part;extracellular vesicular exosome;intracellular membrane-bounded organelle;intracellular organelle;intracellular organelle part;intracellular part;macromolecular complex;membrane;membrane-bounded organelle;membrane-bounded vesicle;nuclear part;nucleoplasm;nucleus;organelle;organelle part;r…	94500000	12	12	26.3	64.132	1.61e-196	17200000	41200000	22600000	13600000	11	12	11	10	11	12	11	10	589
3796	IPI00549664;IPI00642510	IPI00549664;IPI00642510	Testis-expressed sequence 10 protein;cDNA FLJ54377;cDNA FLJ57815;cDNA FLJ50343;cDNA FLJ50387	L18;Nbla10363;TEX10	Q9NXF1;B4DQR0;B4DYV2;B4E149;B7Z9D5	19.9601	20.0559	19.1079	18.8361	-0.85225	-1.21975		1.72601	0.0964545	-1.036	-3.01109			cell part;cytoplasm;histone methyltransferase complex;integral to membrane;intracellular non-membrane-bounded organelle;intracellular organelle;intracellular organelle part;intracellular part;intrinsic to membrane;macromolecular complex;membrane;membrane part;methyltransferase complex;MLL1 complex;non-membrane-bounded organelle;nuclear membrane;nuclear part;nucleolus;nucleoplasm part;organelle;or…	11400000	4	4	4.3	105.67	3.23e-14	1170000	6510000	1800000	1890000	3	4	3	3	3	4	3	3	929
248	IPI00003377;IPI00916448;IPI00744364;IPI00939530;IPI00917346;IPI00215907	IPI00003377;IPI00916448;IPI00744364;IPI00939530;IPI00917346	Splicing factor 9G8;Splicing factor, arginine/serine-rich 7;Aging-associated protein 3;Arginine/serine-rich splicing factor 7 type B;Putative uncharacterized protein SFRS7;Splicing factor, arginine/serine-rich 7, 35kDa;Splicing factor, arginine/serine-rich 7, 35kDa, isoform CRA_d;cDNA FLJ59182, highly similar to Splicing factor, arginine/serine-rich 7;cDNA FLJ34106 fis, clone FCBBF3008073, highly…	SFRS7;9g8;AAG3;hCG_15878	Q16629-1;Q16629;Q564D3;C9JAB2;Q16629-3;A6NNE8;B4DEK2;Q16629-2;Q8NB80;B4DLU6;C9J2H4	21.3266	21.3962	20.4576	20.5165	-0.86899	-0.87971		2.56743	0.10602	-0.87435	-3.56022	biological regulation;biosynthetic process;cellular biosynthetic process;cellular macromolecule biosynthetic process;cellular macromolecule metabolic process;cellular metabolic process;cellular nitrogen compound metabolic process;cellular process;establishment of localization;establishment of localization in cell;establishment of RNA localization;gene expression;intracellular transport;macromolec…	binding;cation binding;ion binding;metal ion binding;nucleic acid binding;nucleotide binding;transition metal ion binding;zinc ion binding	cell part;cytoplasm;extracellular membrane-bounded organelle;extracellular organelle;extracellular region part;extracellular vesicular exosome;intracellular membrane-bounded organelle;intracellular organelle;intracellular organelle part;intracellular part;membrane-bounded organelle;membrane-bounded vesicle;nuclear part;nucleoplasm;nucleus;organelle;organelle part;vesicle	24700000	8	7	28.2	27.366	1.34e-45	3610000	10300000	5310000	5460000	7	7	7	7	6	6	6	6	238
2531	IPI00217519;IPI00556590;IPI00927712;IPI00927929;IPI00925885;IPI00925636	IPI00217519;IPI00556590;IPI00927712	Ras-related protein Ral-A;cDNA FLJ40085 fis, clone TESTI2002993	RAL;RALA	P11233;A4D1W3;Q8N836;C9JZC9	25.6513	25.5433	24.7594	24.7895	-0.89191	-0.75378		2.33648	0.102695	-0.822847	-3.2136	actin cytoskeleton organization;actin cytoskeleton reorganization;actin filament-based process;biological regulation;cell surface receptor linked signaling pathway;cellular component organization;cellular component organization at cellular level;cellular component organization or biogenesis;cellular component organization or biogenesis at cellular level;cellular localization;cellular process;cell…	ATPase binding;binding;catalytic activity;cytoskeletal protein binding;Edg-2 lysophosphatidic acid receptor binding;endothelial differentiation G-protein coupled receptor binding;enzyme binding;GDP binding;G-protein-coupled receptor binding;GTP binding;GTPase activity;guanyl nucleotide binding;guanyl ribonucleotide binding;hydrolase activity;hydrolase activity, acting on acid anhydrides;hydrolase…	adherens junction;anchoring junction;cell division site part;cell junction;cell part;cell surface;cell-substrate adherens junction;cell-substrate junction;cleavage furrow;cytoplasmic part;cytoplasmic vesicle membrane;cytoplasmic vesicle part;extracellular membrane-bounded organelle;extracellular organelle;extracellular region part;extracellular vesicular exosome;focal adhesion;intracellular organ…	403000000	13	7	52.4	23.567	1.23e-177	84700000	136000000	117000000	65500000	13	12	10	11	7	6	6	6	206
1166	IPI00019380;IPI00513689	IPI00019380	80 kDa nuclear cap-binding protein;Nuclear cap-binding protein subunit 1	CBP80;NCBP;NCBP1	Q09161	21.2535	21.3592	20.2989	20.3857	-0.95456	-0.97343		2.30156	0.103093	-0.963994	-3.5919	biological regulation;biosynthetic process;catabolic process;cellular biosynthetic process;cellular catabolic process;cellular component assembly;cellular component assembly at cellular level;cellular component organization;cellular component organization at cellular level;cellular component organization or biogenesis;cellular component organization or biogenesis at cellular level;cellular macrom…	binding;nucleic acid binding;RNA binding;RNA cap binding	cell part;cytoplasm;cytoplasmic part;cytosol;intracellular membrane-bounded organelle;intracellular organelle;intracellular organelle part;intracellular part;macromolecular complex;membrane-bounded organelle;mitochondrion;mRNA cap binding complex;nuclear cap binding complex;nuclear part;nucleoplasm;nucleus;organelle;organelle part;protein complex;ribonucleoprotein complex;RNA cap binding complex	27100000	11	11	17	91.838	1.49e-63	2400000	13300000	5100000	6230000	7	11	8	9	7	11	8	9	790
726	IPI00010810;IPI00895865;IPI00792673	IPI00010810;IPI00895865;IPI00792673	Electron transfer flavoprotein subunit alpha, mitochondrial;cDNA FLJ76486, highly similar to Homo sapiens electron-transfer-flavoprotein, alpha polypeptide (glutaric aciduria II) (ETFA), nuclear gene encoding mitochondrial protein, mRNA;Electron transfer flavoprotein alpha-subunit;Electron-transfer-flavoprotein, alpha polypeptide;Electron-transfer-flavoprotein, alpha polypeptide (Glutaric aciduri…	ETFA;hCG_39414	P13804;Q53XN3;B4DT43	22.9566	22.9061	21.9812	21.9207	-0.9754	-0.98539		2.79285	0.137931	-0.980394	-4.09521	cellular metabolic process;cellular process;electron transport chain;generation of precursor metabolites and energy;metabolic process;oxidation-reduction process;respiratory electron transport chain;small molecule metabolic process	binding;catalytic activity;coenzyme binding;cofactor binding;electron carrier activity;flavin adenine dinucleotide binding;oxidoreductase activity	cell part;cytoplasmic part;extracellular membrane-bounded organelle;extracellular organelle;extracellular region part;extracellular vesicular exosome;intracellular membrane-bounded organelle;intracellular organelle;intracellular organelle lumen;intracellular organelle part;intracellular part;membrane-bounded organelle;membrane-bounded vesicle;membrane-enclosed lumen;mitochondrial matrix;mitochond…	76500000	9	9	36.6	35.079	1.77e-91	8120000	25300000	17800000	25200000	8	9	9	8	8	9	9	8	333
3708	IPI00470576	IPI00470576	Leucine-rich repeat-containing protein 57	LRRC57	Q8N9N7	21.1143	21.0951	20.1332	19.898	-0.98106	-1.19707		1.93797	0.104436	-1.08906	-3.42481			extracellular membrane-bounded organelle;extracellular organelle;extracellular region part;extracellular vesicular exosome;membrane-bounded organelle;membrane-bounded vesicle;organelle;vesicle	16400000	5	5	19.2	26.754	1.08e-36	2680000	6470000	5610000	1640000	5	5	5	3	5	5	5	3	239
3893	IPI00218782;IPI00642256	IPI00218782;IPI00642256	Capping protein (Actin filament) muscle Z-line, beta;Capping protein (Actin filament) muscle Z-line, beta, isoform CRA_d;cDNA, FLJ93598, highly similar to Homo sapiens capping protein (actin filament) muscle Z-line, beta (CAPZB), mRNA;cDNA FLJ60094, highly similar to F-actin capping protein subunit beta;CapZ beta;F-actin-capping protein subunit beta;Capping protein (Actin filament) muscle Z-line,…	CAPZB;hCG_41078;RP4-657E11.7-008;RP4-657E11.7-001	B1AK88;B2R7T8;B4DWA6;P47756-2;P47756;B1AK87;Q32Q68;Q7L4N0	23.3101	23.6209	22.3211	22.3403	-0.98895	-1.28059		1.73735	0.0998621	-1.13477	-3.19033	actin cytoskeleton organization;actin filament capping;actin filament-based process;anatomical structure development;barbed-end actin filament capping;biological regulation;blood coagulation;cell development;cell projection assembly;cell projection organization;cellular component assembly;cellular component assembly at cellular level;cellular component movement;cellular component organization;cel…	actin binding;actin filament binding;binding;cytoskeletal protein binding;protein binding	acrosomal vesicle;actin cytoskeleton;actin filament;cell cortex part;cell junction;cell part;cell projection;cell-cell contact zone;cell-cell junction;contractile fiber part;cortical cytoskeleton;cytoplasm;cytoplasmic membrane-bounded vesicle;cytoplasmic part;cytoplasmic vesicle;cytoskeletal part;cytoskeleton;cytosol;extracellular membrane-bounded organelle;extracellular organelle;extracellular r…	106000000	22	4	51	37.482	0	12400000	38300000	23100000	31800000	22	22	21	21	4	4	4	4	335
3666	IPI00456887;IPI00929107	IPI00456887;IPI00929107	Heterogeneous nuclear ribonucleoprotein U-like protein 2;Scaffold-attachment factor A2	HNRNPUL2;HNRPUL2	Q1KMD3	21.3752	21.2244	20.3752	20.2877	-1	-0.93664		2.09649	0.101559	-0.968319	-3.37187			cell part;intracellular membrane-bounded organelle;intracellular organelle;intracellular part;membrane;membrane-bounded organelle;nucleus;organelle	23400000	11	11	13.4	85.104	6.89e-27	3380000	10700000	5190000	4120000	10	10	9	8	10	10	9	8	747
102	IPI00000105;IPI00910019	IPI00000105;IPI00910019	Lung resistance-related protein;Major vault protein;cDNA FLJ54588, highly similar to Major vault protein;cDNA FLJ53371, highly similar to Major vault protein;cDNA FLJ53437, highly similar to Major vault protein	LRP;MVP	Q14764;B4DDR2;B4DXN0;B4DP93	22.9406	23.1316	21.9243	21.8152	-1.01622	-1.31644		2.0564	0.120203	-1.16633	-3.76204	biological regulation;cell proliferation;establishment of localization;establishment of protein localization;establishment of RNA localization;macromolecule metabolic process;metabolic process;mRNA transport;negative regulation of biological process;negative regulation of catalytic activity;negative regulation of cellular metabolic process;negative regulation of cellular process;negative regulati…	binding;enzyme binding;kinase binding;phosphatase binding;protein binding;protein kinase binding;protein phosphatase binding	cell part;cytoplasm;cytoplasmic part;cytoskeleton;extracellular membrane-bounded organelle;extracellular organelle;extracellular region part;extracellular vesicular exosome;intracellular membrane-bounded organelle;intracellular non-membrane-bounded organelle;intracellular organelle;intracellular organelle part;intracellular part;macromolecular complex;membrane;membrane part;membrane-bounded organ…	75600000	11	11	14.7	99.326	6.73e-54	9670000	34000000	13100000	18900000	11	11	11	11	11	11	11	11	893
2663	IPI00220056	IPI00220056	Kelch domain-containing protein 5;cDNA FLJ38086 fis, clone CTONG2018632, highly similar to Kelch domain-containing protein 5;Kelch domain containing 5;Kelch domain containing 5, isoform CRA_b	KIAA1340;KLHDC5;hCG_1811238	Q9P2K6;B2RNT7	16.2363	16.2425	15.2099	15.3887	-1.0264	-0.85377		2.04909	0.10806	-0.940086	-3.24792	biological regulation;catabolic process;cell cycle phase;cell cycle process;cell division;cellular catabolic process;cellular component organization;cellular component organization at cellular level;cellular component organization or biogenesis;cellular component organization or biogenesis at cellular level;cellular macromolecule catabolic process;cellular macromolecule metabolic process;cellular…		cell part;Cul3-RING ubiquitin ligase complex;cullin-RING ubiquitin ligase complex;cytoplasm;cytoskeletal part;intracellular non-membrane-bounded organelle;intracellular organelle;intracellular organelle part;intracellular part;macromolecular complex;non-membrane-bounded organelle;organelle;organelle part;protein complex;spindle;ubiquitin ligase complex	569000	1	1	2.4	56.867	0.00030395	196000	0	197000	176000	1	0	1	1	1	0	1	1	505
2030	IPI00099995;IPI00947016	IPI00099995;IPI00947016	ATP:riboflavin 5-phosphotransferase;Flavokinase;Riboflavin kinase;cDNA, FLJ96841	RFK	Q969G6;B2RDZ2;C9J467	16.9658	17.0951	15.9385	15.8163	-1.0273	-1.27879		2.2293	0.134984	-1.15305	-3.99053	apoptosis;biological regulation;biosynthetic process;cell death;cellular biosynthetic process;cellular metabolic process;cellular nitrogen compound biosynthetic process;cellular nitrogen compound metabolic process;cellular process;coenzyme biosynthetic process;coenzyme metabolic process;cofactor biosynthetic process;cofactor metabolic process;death;flavin-containing compound biosynthetic process;…	adenyl nucleotide binding;adenyl ribonucleotide binding;ATP binding;binding;catalytic activity;cation binding;ion binding;kinase activity;metal ion binding;nucleotide binding;phosphotransferase activity, alcohol group as acceptor;purine nucleotide binding;purine ribonucleoside triphosphate binding;purine ribonucleotide binding;riboflavin kinase activity;ribonucleotide binding;transferase activity…	cell part;cytoplasm;cytoplasmic part;cytosol;intracellular membrane-bounded organelle;intracellular organelle;intracellular part;membrane-bounded organelle;mitochondrion;organelle	873000	1	1	7.4	18.376	0.0005435	165000	401000	242000	65000	1	1	1	1	1	1	1	1	162
3152	IPI00305212;IPI00856091	IPI00305212;IPI00856091	COMM domain-containing protein 9;cDNA FLJ58381, highly similar to COMM domain-containing protein 9;cDNA FLJ51530, highly similar to COMM domain-containing protein 9;cDNA FLJ31106 fis, clone IMR322000144, highly similar to COMM domain-containing protein 9;cDNA FLJ78335, highly similar to Homo sapiens COMM domain containing 9, mRNA;cDNA, FLJ95283, highly similar to Homo sapiens COMM domain containi…	COMMD9;HSPC166;hCG_26508	Q9P000;B4DIH0;B4DQW0;Q53FR9	18.5951	18.4696	17.5432	17.6382	-1.05193	-0.8314		2.16023	0.10331	-0.941664	-3.37863	biological regulation;biosynthetic process;cation transport;cellular biosynthetic process;cellular macromolecule biosynthetic process;cellular macromolecule metabolic process;cellular metabolic process;cellular nitrogen compound metabolic process;cellular process;establishment of localization;ion transport;macromolecule biosynthetic process;macromolecule metabolic process;metabolic process;metal …		cell part;cytoplasmic membrane-bounded vesicle;cytoplasmic part;cytoplasmic vesicle;intracellular membrane-bounded organelle;intracellular organelle;intracellular part;membrane-bounded organelle;membrane-bounded vesicle;nucleus;organelle;vesicle	2530000	2	2	9.6	21.819	2.97e-06	476000	1010000	797000	254000	2	2	2	2	2	2	2	2	198
2275	IPI00169325	IPI00169325	T-cell activation WD repeat-containing protein;WD repeat-containing protein 36;Putative uncharacterized protein DKFZp686I1650	WDR36;DKFZp686I1650	Q8NI36;Q68E02	17.7471	17.5805	16.6937	16.5597	-1.05344	-1.02075		1.98045	0.104209	-1.0371	-3.37915	anatomical structure homeostasis;biological regulation;cellular macromolecule metabolic process;cellular metabolic process;cellular nitrogen compound metabolic process;cellular process;homeostatic process;macromolecule metabolic process;metabolic process;multicellular organismal process;ncRNA metabolic process;ncRNA processing;neurological system process;nitrogen compound metabolic process;nuclei…		cell part;intracellular non-membrane-bounded organelle;intracellular organelle;intracellular organelle part;intracellular part;macromolecular complex;non-membrane-bounded organelle;nuclear part;nucleolar part;nucleolus;organelle;organelle part;preribosome;protein complex;Pwp2p-containing subcomplex of 90S preribosome;ribonucleoprotein complex;small-subunit processome	1650000	2	2	2.4	105.32	6.06e-06	336000	752000	146000	414000	2	2	1	2	2	2	1	2	951
4247	IPI00941589;IPI00015952;IPI00782985;IPI00654814	IPI00941589;IPI00015952;IPI00782985	Death-associated protein 5;Eukaryotic translation initiation factor 4 gamma 2;p97;Aging-associated protein 1;EIF4G2 protein;Eukaryotic translation initiation factor 4 gamma, 2, isoform CRA_a;cDNA FLJ59571, highly similar to Eukaryotic translation initiation factor 4gamma 2;Eukaryotic translation initiation factor 4 gamma, 2 variant	DAP5;EIF4G2;OK/SW-cl.75;AAG1;hCG_1991788	P78344;Q2TU89;B4DZF2;Q0VH01;Q49A79;Q59G42;Q2NKW9	23.9847	24.2096	22.8876	22.8327	-1.09706	-1.37687		2.06337	0.143879	-1.23697	-3.91762	biological regulation;cell cycle arrest;cell cycle process;cell death;cell surface receptor linked signaling pathway;cellular process;cellular response to chemical stimulus;cellular response to cytokine stimulus;cellular response to organic substance;cellular response to stimulus;cytokine-mediated signaling pathway;death;negative regulation of biological process;negative regulation of cell cycle;…	binding;nucleic acid binding;RNA binding;translation factor activity, nucleic acid binding;translation initiation factor activity	cell part;cytoplasmic part;cytosol;eukaryotic translation initiation factor 4F complex;intracellular part;macromolecular complex;membrane;protein complex	165000000	32	32	37.7	102.36	0	20000000	66100000	36300000	42400000	30	30	30	29	30	30	30	29	907
1113	IPI00018248;IPI00450783;IPI00074234;IPI00376991;IPI00013872;IPI00894313	IPI00018248;IPI00450783	ER lumen protein retaining receptor 2;ERD2-like protein 1;KDEL endoplasmic reticulum protein retention receptor 2	ERD2.2;KDELR2	P33947-1;P33947;P33947-2	23.6209	23.8764	22.5141	22.6671	-1.10675	-1.20934		1.79215	0.106426	-1.15804	-3.31892	biological regulation;cellular process;establishment of localization;establishment of localization in cell;establishment of protein localization;intracellular protein transport;intracellular transport;maintenance of location;maintenance of location in cell;maintenance of protein localization in endoplasmic reticulum;maintenance of protein localization to organelle;maintenance of protein location;…	binding;ER retention sequence binding;KDEL sequence binding;peptide binding;signal sequence binding	cell part;cis-Golgi network;cytoplasmic part;endoplasmic reticulum;endoplasmic reticulum membrane;endoplasmic reticulum part;extracellular membrane-bounded organelle;extracellular organelle;extracellular region part;extracellular vesicular exosome;Golgi apparatus;Golgi apparatus part;integral to membrane;intracellular membrane-bounded organelle;intracellular organelle;intracellular organelle part…	92600000	8	5	45.3	24.422	2.42e-81	13400000	43400000	25400000	10500000	8	8	7	8	5	5	4	5	212
3934	IPI00646917;IPI00552186	IPI00646917	Cleavage and polyadenylation specificity factor 25 kDa subunit;Cleavage and polyadenylation specificity factor subunit 5;Nucleoside diphosphate-linked moiety X motif 21;Pre-mRNA cleavage factor Im 25 kDa subunit;cDNA, FLJ93125, highly similar to Homo sapiens cleavage and polyadenylation specific factor 5, 25 kDa(CPSF5), mRNA	CFIM25;CPSF25;CPSF5;NUDT21	O43809;B2R6U8	23.0258	23.0951	21.9171	21.823	-1.10873	-1.27208		2.61993	0.134049	-1.19041	-4.6066	biosynthetic process;cellular biosynthetic process;cellular component assembly;cellular component organization;cellular component organization or biogenesis;cellular macromolecule biosynthetic process;cellular macromolecule metabolic process;cellular metabolic process;cellular nitrogen compound metabolic process;cellular process;gene expression;macromolecular complex assembly;macromolecular compl…	AU-rich element binding;binding;catalytic activity;enzyme binding;histone deacetylase binding;hydrolase activity;identical protein binding;mRNA binding;nucleic acid binding;protein binding;protein dimerization activity;protein homodimerization activity;RNA binding	cell part;centrosome;cytoplasmic part;cytoskeletal part;intracellular membrane-bounded organelle;intracellular non-membrane-bounded organelle;intracellular organelle;intracellular organelle part;intracellular part;macromolecular complex;membrane-bounded organelle;microtubule organizing center;mRNA cleavage factor complex;non-membrane-bounded organelle;nuclear body;nuclear part;nucleoplasm;nucleop…	66800000	11	11	45.8	26.227	8.15e-53	9120000	24400000	19000000	14300000	10	10	10	9	10	10	10	9	227
2173	IPI00157729	IPI00157729	Dendritic cell-derived ubiquitin-like protein;Ubiquitin domain-containing protein 2;Ubiquitin-like protein SB72;cDNA, FLJ93786, Homo sapiens dendritic cell-derived ubiquitin-like protein(DC-UbP), mRNA;Dendritic cell-derived ubiquitin-like protein, isoform CRA_a;cDNA FLJ12832 fis, clone NT2RP2003137, highly similar to Ubiquitin domain-containing protein 2	DCUBP;SB72;UBTD2;DC-UbP;hCG_40758	Q8WUN7;B2R886;B3KMW8	20.3211	20.265	19.1994	19.1432	-1.12173	-1.12179		2.90261	0.144632	-1.12176	-4.67947			cell part;cytoplasm;intracellular part	11200000	8	2	23.5	26.189	1.69e-81	1620000	4840000	2370000	2390000	8	8	7	8	2	2	2	2	234
2961	IPI00297211;IPI00216046;IPI00646130;IPI00647510	IPI00297211	Sucrose nonfermenting protein 2 homolog;SWI/SNF-related matrix-associated actin-dependent regulator of chromatin subfamily A member 5;cDNA FLJ51771, highly similar to SWI/SNF-related matrix-associatedactin-dependent regulator of chromatin subfamily A member5 (EC 3.6.1.-);cDNA, FLJ79343, highly similar to SWI/SNF-related matrix-associated actin-dependent regulator of chromatin subfamily A member 5…	SMARCA5;SNF2H;WCRF135	O60264;B4DZC0;B7ZAX9;Q4W5G3;Q4W5H1	20.3962	20.1825	19.2719	19.0925	-1.12439	-1.09004		1.80952	0.110534	-1.10721	-3.26132	ATP-dependent chromatin remodeling;biological regulation;biosynthetic process;cellular biosynthetic process;cellular component assembly;cellular component assembly at cellular level;cellular component organization;cellular component organization at cellular level;cellular component organization or biogenesis;cellular component organization or biogenesis at cellular level;cellular macromolecular c…	adenyl nucleotide binding;adenyl ribonucleotide binding;ATP binding;ATPase activity;binding;catalytic activity;chromatin binding;DNA binding;helicase activity;hydrolase activity;hydrolase activity, acting on acid anhydrides;hydrolase activity, acting on acid anhydrides, in phosphorus-containing anhydrides;nucleic acid binding;nucleoside-triphosphatase activity;nucleotide binding;purine nucleotide…	cell part;chromatin remodeling complex;chromatin silencing complex;chromosome;condensed chromosome;intracellular membrane-bounded organelle;intracellular non-membrane-bounded organelle;intracellular organelle;intracellular organelle part;intracellular part;ISWI complex;macromolecular complex;membrane-bounded organelle;non-membrane-bounded organelle;nuclear part;nucleolus;nucleoplasm;nucleus;NURF …	11500000	13	13	11.5	121.9	6.45e-34	3040000	4730000	2300000	1470000	11	11	9	9	11	11	9	9	1052
3561	IPI00552369;IPI00418328;IPI00922408;IPI00797331;IPI00952741;IPI00952673	IPI00552369;IPI00418328;IPI00922408;IPI00797331;IPI00952741;IPI00952673	Protein PRPL-2;WAS/WASL-interacting protein family member 1;Wiskott-Aldrich syndrome protein-interacting protein;Putative uncharacterized protein WIPF1	WASPIP;WIP;WIPF1	O43516-3;O43516;O43516-1;B8ZZM1;O43516-2;C9JB04;C9JL90;O43516-4	16.2213	16.2232	15.0575	15.3127	-1.1638	-0.91043		1.82946	0.0991788	-1.03712	-3.16549	actin cytoskeleton organization;actin filament organization;actin filament-based movement;actin filament-based process;actin polymerization or depolymerization;biological regulation;cellular component assembly;cellular component movement;cellular component organization;cellular component organization at cellular level;cellular component organization or biogenesis;cellular component organization o…	actin binding;binding;cytoskeletal protein binding;profilin binding;protein binding	actin cytoskeleton;actin filament;cell part;cell projection;cytoplasmic membrane-bounded vesicle;cytoplasmic part;cytoplasmic vesicle;cytoskeletal part;cytoskeleton;cytosol;intracellular membrane-bounded organelle;intracellular non-membrane-bounded organelle;intracellular organelle;intracellular organelle part;intracellular part;macromolecular complex;membrane-bounded organelle;membrane-bounded v…	960000	1	1	2.2	51.996	0.00056188	187000	405000	181000	186000	1	1	1	1	1	1	1	1	510
2057	IPI00101927;IPI00643543;IPI00642922;IPI00646345;IPI00026058;IPI00410061;IPI00410062;IPI00410063;IPI00410064	IPI00101927;IPI00643543	Leucine zipper putative tumor suppressor 2;Protein LAPSER1;LZTS2 protein;Novel protein;cDNA FLJ60755, highly similar to Leucine zipper putative tumor suppressor 2	KIAA1813;LAPSER1;LZTS2;RP11-108L7.8;RP11-108L7.8-004	Q9BRK4;Q9BRY6;B1AL13;B4DP66	24.824	24.5983	23.6431	23.7077	-1.1809	-0.89066		1.89982	0.111385	-1.03578	-3.26382	anatomical structure development;biological regulation;cell cycle phase;cell cycle process;cell surface receptor linked signaling pathway;cellular component assembly;cellular component assembly at cellular level;cellular component organization;cellular component organization at cellular level;cellular component organization or biogenesis;cellular component organization or biogenesis at cellular l…		cell part;centrosome;cytoplasm;cytoplasmic part;cytoskeletal part;intracellular non-membrane-bounded organelle;intracellular organelle;intracellular organelle part;intracellular part;macromolecular complex;microtubule;microtubule organizing center;midbody;non-membrane-bounded organelle;organelle;organelle part;protein complex	258000000	22	21	27.1	72.759	4.1e-182	43600000	113000000	41100000	59800000	21	22	20	19	20	21	19	18	669
1442	IPI00071189;IPI00215999;IPI00816795;IPI00071185;IPI00376979;IPI00099746;IPI00642438;IPI00942449;IPI00937307;IPI00070809;IPI00219508;IPI00376983;IPI00641338;IPI00334381;IPI00071188;IPI00942877;IPI00395687;IPI00939540;IPI00736011;IPI00337617;IPI00376980;IPI00759690;IPI00024414;IPI00294006;IPI00015927	IPI00071189;IPI00215999;IPI00816795;IPI00071185;IPI00376979;IPI00099746;IPI00642438;IPI00942449;IPI00937307;IPI00070809;IPI00219508;IPI00376983;IPI00641338;IPI00334381;IPI00071188;IPI00942877;IPI00395687;IPI00939540;IPI00736011;IPI00337617;IPI00376980;IPI00759690;IPI00024414;IPI00294006	Cell division cycle 2-like protein kinase 1;Cell division protein kinase 11B;Galactosyltransferase-associated protein kinase p58/GTA;p58 CLK-1;PITSLRE serine/threonine-protein kinase CDC2L1;cDNA FLJ59152, highly similar to PITSLRE serine/threonine-protein kinaseCDC2L1 (EC 2.7.11.22);Cell division cycle 2-like 1 (PITSLRE proteins);CDC2L1 protein;Cell division cycle 2-like 2 (PITSLRE proteins);Cell…	CDC2L1;CDK11;CDK11B;PITSLREA;PK58;CDC2L2;RP1-283E3.2-003;CDC2L3;CDK11A;PITSLREB;RP1-283E3.2-008	P21127-1;P21127;P21127-2;B4E3D9;B7ZVY7;Q6PK02;P21127-3;Q5QPR3;Q9UQ88-1;Q9UQ88;Q9UQ88-2;Q9UQ88-3;P21127-8;Q9UQ88-10;A8MSR3;B4E0M9;B4E0N4;Q05C84;Q9UQ88-4;P21127-9;Q4VBY6;Q5QPR4;Q96CA8;P21127-6;A4VCI5;Q6P5Y5;P21127-10;P21127-5;P21127-4;P21127-12;Q9UQ88-5;Q9UQ88-9	18.0479	18.3012	16.8238	16.9545	-1.22417	-1.3467		1.91844	0.1187	-1.28544	-3.7532	apoptosis;biological regulation;cell cycle phase;cell cycle process;cell death;cell division;cell proliferation;cellular component organization;cellular component organization at cellular level;cellular component organization or biogenesis;cellular component organization or biogenesis at cellular level;cellular macromolecule metabolic process;cellular metabolic process;cellular process;cellular p…	adenyl nucleotide binding;adenyl ribonucleotide binding;ATP binding;binding;catalytic activity;cyclin-dependent protein kinase activity;kinase activity;nucleotide binding;phosphotransferase activity, alcohol group as acceptor;protein kinase activity;protein serine/threonine kinase activity;purine nucleotide binding;purine ribonucleoside triphosphate binding;purine ribonucleotide binding;ribonucle…	cell part;cytoplasm;intracellular membrane-bounded organelle;intracellular organelle;intracellular organelle part;intracellular part;membrane-bounded organelle;nuclear part;nucleoplasm;nucleus;organelle;organelle part	2680000	5	5	6	91.866	2.76e-11	426000	1450000	306000	493000	5	4	2	2	5	4	2	2	797
3123	IPI00303832;IPI00783965	IPI00303832;IPI00783965	RNA polymerase-associated protein RTF1 homolog	KIAA0252;RTF1	Q92541	19.0585	18.9488	17.83	17.9431	-1.22857	-1.00572		2.30639	0.137161	-1.11714	-4.00696	biological regulation;biosynthetic process;cell fate commitment;cell fate commitment involved in formation of primary germ layers;cell surface receptor linked signaling pathway;cellular biosynthetic process;cellular component organization;cellular component organization at cellular level;cellular component organization or biogenesis;cellular component organization or biogenesis at cellular level;…	binding;DNA binding;nucleic acid binding;single-stranded DNA binding;structure-specific DNA binding	Cdc73/Paf1 complex;cell part;intracellular non-membrane-bounded organelle;intracellular organelle;intracellular organelle part;intracellular part;macromolecular complex;non-membrane-bounded organelle;nuclear part;nucleolus;nucleoplasm part;organelle;organelle part;protein complex;transcription elongation factor complex	4560000	7	7	11	80.313	1.11e-20	593000	2380000	653000	938000	6	5	3	4	6	5	3	4	710
2969	IPI00297477;IPI00792607;IPI00797067;IPI00782963	IPI00297477;IPI00792607;IPI00797067	U2 small nuclear ribonucleoprotein A;Small nuclear ribonucleoprotein polypeptide A variant;cDNA FLJ75425, highly similar to Homo sapiens small nuclear ribonucleoprotein polypeptide A, mRNA;Small nuclear ribonucleoprotein polypeptide A, isoform CRA_d;SNRPA1 protein;U2 snRNP-specific A protein	SNRPA1;hCG_1992004	P09661;Q53G21;Q53G61;Q6NVW9;O95485;Q9UEN1	22.8191	22.5498	21.5823	21.4775	-1.23676	-1.07227		1.81524	0.109109	-1.15452	-3.35147	cellular macromolecule metabolic process;cellular metabolic process;cellular nitrogen compound metabolic process;cellular process;gene expression;macromolecule metabolic process;metabolic process;mRNA metabolic process;mRNA processing;nitrogen compound metabolic process;nuclear mRNA splicing, via spliceosome;nucleic acid metabolic process;nucleobase-containing compound metabolic process;primary m…		catalytic step 2 spliceosome;cell part;intracellular organelle part;intracellular part;macromolecular complex;nuclear part;nucleoplasm;organelle part;ribonucleoprotein complex;small nuclear ribonucleoprotein complex;spliceosomal complex;U2 snRNP;viral nucleocapsid;virion part	59100000	11	11	36.9	28.415	1.72e-55	8330000	24000000	12300000	14500000	9	9	10	10	9	9	10	10	255
1066	IPI00017341	IPI00017341	SF3a66;Spliceosome-associated protein 62;Splicing factor 3A subunit 2;SF3A2 protein	SAP62;SF3A2	Q15428;Q05DF2	20.0691	20.1581	18.8175	19.0664	-1.25154	-1.09163		1.90345	0.107765	-1.17159	-3.52703	cellular component assembly;cellular component assembly at cellular level;cellular component organization;cellular component organization at cellular level;cellular component organization or biogenesis;cellular component organization or biogenesis at cellular level;cellular macromolecular complex assembly;cellular macromolecular complex subunit organization;cellular macromolecule metabolic proces…	binding;cation binding;ion binding;metal ion binding;nucleic acid binding;transition metal ion binding;zinc ion binding	catalytic step 2 spliceosome;cell part;intracellular membrane-bounded organelle;intracellular organelle;intracellular organelle part;intracellular part;macromolecular complex;membrane-bounded organelle;nuclear part;nucleoplasm;nucleus;organelle;organelle part;ribonucleoprotein complex;small nuclear ribonucleoprotein complex;spliceosomal complex	14200000	6	6	15.8	51.475	2.25e-33	2610000	6950000	2650000	1970000	6	6	5	5	6	6	5	5	481
3645	IPI00549725;IPI00453476;IPI00374975;IPI00218570;IPI00844133;IPI00930416;IPI00786897	IPI00549725;IPI00453476	BPG-dependent PGAM 1;Phosphoglycerate mutase 1;Phosphoglycerate mutase isozyme B;cDNA FLJ53048, highly similar to Phosphoglycerate mutase 1 (EC 5.4.2.1);cDNA FLJ51983, highly similar to Phosphoglycerate mutase 1 (EC 5.4.2.1);cDNA FLJ53061, highly similar to Phosphoglycerate mutase 1 (EC 5.4.2.1);HCG2015269, isoform CRA_c;cDNA, FLJ78809, highly similar to Phosphoglycerate mutase 1 (EC 5.4.2.1);Pho…	CDABP0006;PGAM1;PGAMA;hCG_2015269;hCG_25778;RP11-452K12.8-001	P18669;B4DJA4;B4DKL5;B4DMJ7;B7Z9E5;Q0D2Q6;Q53G35;Q6FHK8;Q6FHU2;Q6P6D7	26.5374	26.7645	25.2678	25.4234	-1.26957	-1.34104		1.96127	0.137623	-1.3053	-3.86627	alcohol biosynthetic process;alcohol catabolic process;alcohol metabolic process;biological regulation;biosynthetic process;carbohydrate biosynthetic process;carbohydrate catabolic process;carbohydrate metabolic process;catabolic process;cellular biosynthetic process;cellular carbohydrate biosynthetic process;cellular carbohydrate catabolic process;cellular carbohydrate metabolic process;cellular…	binding;bisphosphoglycerate 2-phosphatase activity;bisphosphoglycerate mutase activity;bisphosphoglycerate phosphatase activity;catalytic activity;enzyme binding;hydrolase activity;hydrolase activity, acting on ester bonds;intramolecular transferase activity;intramolecular transferase activity, phosphotransferases;isomerase activity;kinase binding;phosphatase activity;phosphoglycerate mutase acti…	cell part;cytoplasm;cytoplasmic part;cytosol;extracellular membrane-bounded organelle;extracellular organelle;extracellular region part;extracellular vesicular exosome;intracellular part;membrane;membrane-bounded organelle;membrane-bounded vesicle;organelle;vesicle	893000000	17	13	70.9	28.804	0	125000000	395000000	184000000	189000000	17	17	16	16	13	13	12	12	254
3423	IPI00396048;IPI00375684;IPI00940935;IPI00412941	IPI00396048;IPI00375684;IPI00940935;IPI00412941	UPF0636 protein C4orf41;cDNA FLJ39026 fis, clone NT2RP7005675;cDNA FLJ33827 fis, clone CTONG2003524;Putative uncharacterized protein C4orf41	C4orf41	Q7Z392-1;Q7Z392;B3KU05;Q7Z392-3;B3KR79;B7WNP8;Q7Z392-4	19.0399	18.714	17.7667	17.734	-1.27325	-0.98001		1.68848	0.103512	-1.12663	-3.09689	cellular process;establishment of localization;transport;vesicle-mediated transport		cell part;cytoplasmic part;Golgi apparatus;intracellular membrane-bounded organelle;intracellular organelle;intracellular part;membrane-bounded organelle;organelle	4200000	6	6	6.1	128.88	6.86e-16	786000	1840000	614000	964000	6	4	4	4	6	4	4	4	1133
1430	IPI00024166;IPI00792754;IPI00791074	IPI00024166;IPI00792754;IPI00791074	Ras-related protein M-Ras;Ras-related protein R-Ras3;cDNA FLJ42964 fis, clone BRSTN2013741, highly similar to Ras-related protein M-Ras;MRAS protein;Muscle RAS oncogene homolog, isoform CRA_a;cDNA FLJ50163, highly similar to Ras-related protein M-Ras;cDNA, FLJ78970, highly similar to Ras-related protein M-Ras;Putative uncharacterized protein MRAS	MRAS;RRAS3;hCG_17104	O14807;Q6FGP0;B4DIK0;C9J8Q6;C9J601	19.6505	19.7488	18.3365	17.7273	-1.31406	-2.02145		1.48736	0.106205	-1.66776	-3.27972	actin cytoskeleton organization;actin filament-based process;anatomical structure development;biological regulation;cellular component organization;cellular component organization at cellular level;cellular component organization or biogenesis;cellular component organization or biogenesis at cellular level;cellular process;cellular response to stimulus;cytoskeleton organization;developmental proc…	binding;catalytic activity;GTP binding;GTPase activity;GTP-dependent protein binding;guanyl nucleotide binding;guanyl ribonucleotide binding;hydrolase activity;hydrolase activity, acting on acid anhydrides;hydrolase activity, acting on acid anhydrides, in phosphorus-containing anhydrides;nucleoside-triphosphatase activity;nucleotide binding;protein binding;purine nucleotide binding;purine ribonuc…	cell part;extracellular membrane-bounded organelle;extracellular organelle;extracellular region part;extracellular vesicular exosome;membrane;membrane-bounded organelle;membrane-bounded vesicle;organelle;plasma membrane;vesicle	5630000	4	4	19.7	23.846	6.54e-13	967000	2930000	1400000	342000	4	4	3	1	4	4	3	1	208
2063	IPI00102291;IPI00917461;IPI00917287;IPI00915994;IPI00217616;IPI00927602;IPI00910812	IPI00102291;IPI00917461;IPI00917287	Down-regulated by CTNNB1 protein A;Hyccin;Protein FAM126A;Putative uncharacterized protein FAM126A	DRCTNNB1A;FAM126A	Q9BYI3-1;Q9BYI3;A4D145;C9J2R3;B8ZZJ1	21.7056	21.9495	20.3752	20.4375	-1.33038	-1.51203		2.11051	0.156167	-1.42121	-4.3612	biological regulation;cellular process;cellular response to stimulus;regulation of biological process;regulation of cellular process;response to stimulus;signal transduction	molecular transducer activity;signal transducer activity	cell part;cytoplasm;intracellular part;membrane;plasma membrane	92200000	11	11	26.5	57.625	8.92e-170	17300000	31300000	22800000	20900000	9	7	9	8	9	7	9	8	521
994	IPI00015856;IPI00658215;IPI00658188;IPI00029820;IPI00072257;IPI00658014;IPI00657991;IPI00953251;IPI00658049;IPI00657933	IPI00015856;IPI00658215;IPI00658188;IPI00029820;IPI00072257;IPI00658014;IPI00657991;IPI00953251;IPI00658049;IPI00657933	Aspartyl aminopeptidase;cDNA FLJ56420, highly similar to Aspartyl aminopeptidase (EC 3.4.11.21);Putative uncharacterized protein DNPEP;DNPEP protein;cDNA FLJ10915 fis, clone OVARC1000288, weakly similar to VACUOLAR AMINOPEPTIDASE I (EC 3.4.11.22);cDNA FLJ58475, highly similar to Aspartyl aminopeptidase (EC 3.4.11.21);Aspartyl aminopeptidase, isoform CRA_g;cDNA FLJ11809 fis, clone HEMBA1006309, hi…	ASPEP;DAP;DNPEP;hCG_15581	Q9ULA0;B7Z7F0;Q53SB6;Q9BSS9;C9J1E2;Q9NV55;C9JBE1;C9JUJ5;B7Z822;Q9HAC6;B9ZVU2;C9JRG3	21.0886	20.8269	19.7422	19.3079	-1.34639	-1.51901		1.52398	0.101176	-1.4327	-3.15878	cellular metabolic process;cellular process;metabolic process;peptide metabolic process	aminopeptidase activity;binding;catalytic activity;cation binding;exopeptidase activity;hydrolase activity;ion binding;metal ion binding;metallopeptidase activity;peptidase activity;peptidase activity, acting on L-amino acid peptides;transition metal ion binding;zinc ion binding	blood microparticle;cell part;cytoplasm;extracellular region part;intracellular membrane-bounded organelle;intracellular organelle;intracellular organelle part;intracellular part;membrane-bounded organelle;nuclear part;nucleoplasm;nucleus;organelle;organelle part	22500000	2	2	5.1	54.493	8.81e-10	5970000	7660000	5950000	2960000	2	2	2	2	2	2	2	2	493
2899	IPI00294536;IPI00941907;IPI00795518;IPI00260209;IPI00887011;IPI00796172	IPI00294536;IPI00941907;IPI00795518	cDNA FLJ51909, highly similar to Serine-threonine kinase receptor-associatedprotein;MAP activator with WD repeats;Serine-threonine kinase receptor-associated protein;UNR-interacting protein;WD-40 repeat protein PT-WD;cDNA, FLJ79540, highly similar to Serine-threonine kinase receptor-associatedprotein	MAWD;STRAP;UNRIP	B4DNJ6;Q9Y3F4;B0AZV0	23.0258	22.823	21.6757	21.9061	-1.35007	-0.91689		1.74857	0.101972	-1.13348	-3.20679	anatomical structure homeostasis;biological regulation;cell surface receptor linked signaling pathway;cellular component assembly;cellular component assembly at cellular level;cellular component organization;cellular component organization at cellular level;cellular component organization or biogenesis;cellular component organization or biogenesis at cellular level;cellular macromolecular complex…	catalytic activity;kinase activity;transferase activity;transferase activity, transferring phosphorus-containing groups	cell part;cytoplasm;cytoplasmic part;cytosol;intracellular membrane-bounded organelle;intracellular organelle;intracellular organelle part;intracellular part;macromolecular complex;membrane;membrane-bounded organelle;nuclear part;nucleoplasm;nucleus;organelle;organelle part;plasma membrane;protein complex;SMN complex;SMN-Sm protein complex	175000000	14	14	49.6	39.777	2.07e-94	34400000	63500000	38600000	38300000	13	10	14	12	13	10	14	12	363
809	IPI00012451;IPI00946201;IPI00946384;IPI00791560	IPI00012451;IPI00946201	Guanine nucleotide-binding protein subunit beta-4;Transducin beta chain 4;cDNA FLJ77654, highly similar to Homo sapiens guanine nucleotide binding protein (G protein), beta polypeptide 4 (GNB4), mRNA;Putative uncharacterized protein GNB4	GNB4	Q9HAV0;A8K3F6;C9JD14	21.5261	21.654	20.1581	19.5011	-1.36804	-2.15297		1.46482	0.103872	-1.76051	-3.29266	anatomical structure development;cellular metabolic process;cellular process;cellular response to chemical stimulus;cellular response to endogenous stimulus;cellular response to glucagon stimulus;cellular response to hormone stimulus;cellular response to organic substance;cellular response to peptide hormone stimulus;cellular response to stimulus;developmental process;energy derivation by oxidati…	binding;molecular transducer activity;protein binding;protein complex binding;signal transducer activity	cell part;cytoplasmic part;extracellular membrane-bounded organelle;extracellular organelle;extracellular region part;extracellular vesicular exosome;intracellular organelle part;intracellular part;lysosomal membrane;membrane;membrane-bounded organelle;membrane-bounded vesicle;organelle;organelle membrane;organelle part;plasma membrane;vacuolar membrane;vacuolar part;vesicle	24600000	10	3	25.9	37.567	7.72e-207	3560000	12900000	5310000	2760000	10	10	10	10	3	3	3	3	340
3538	IPI00414021;IPI00414022;IPI00514646;IPI00909892	IPI00414021;IPI00414022;IPI00514646;IPI00909892	E3 ubiquitin-protein ligase TRIM41;RING finger-interacting protein with C kinase;Tripartite motif-containing protein 41;Putative uncharacterized protein DKFZp666N1710;FLJ00123 protein;Putative uncharacterized protein DKFZp434N1710	RINCK;TRIM41;DKFZp666N1710;FLJ00123;DKFZp434N1710	Q8WV44-1;Q8WV44;Q8WV44-2;Q658W3;Q8TES0;Q8WV44-4;Q8WV44-3;Q9NT12	17.1357	16.9545	15.734	16.0362	-1.40174	-0.9183		1.65167	0.102265	-1.16002	-3.08358	cellular macromolecule metabolic process;cellular metabolic process;cellular process;cellular protein metabolic process;macromolecule metabolic process;macromolecule modification;metabolic process;primary metabolic process;protein metabolic process;protein modification by small protein conjugation;protein modification by small protein conjugation or removal;protein modification process;protein ub…	binding;catalytic activity;cation binding;ion binding;ligase activity;metal ion binding;transition metal ion binding;zinc ion binding	cell part;cytoplasm;intracellular;intracellular non-membrane-bounded organelle;intracellular organelle;intracellular organelle part;intracellular part;non-membrane-bounded organelle;nuclear part;nucleolus;organelle;organelle part	1240000	3	3	4.9	71.669	1.09e-08	469000	571000	61300	138000	2	2	1	1	2	2	1	1	630
321	IPI00004655;IPI00937544;IPI00001076;IPI00941871;IPI00930492;IPI00387140;IPI00935165;IPI00942046;IPI00807669	IPI00004655;IPI00937544;IPI00001076;IPI00941871;IPI00930492	FSHD region gene 1 protein;Protein FRG1;Protein FRG1B;cDNA FLJ31053 fis, clone HSYRA2000640, highly similar to Homo sapiens FRG1 mRNA	FRG1;C20orf80;FRG1B	Q14331;Q9BZ01;C4AME5;Q96ND1	19.7223	19.4874	18.265	18.3189	-1.45735	-1.16845		2.07969	0.140351	-1.3129	-4.09598	anatomical structure development;cellular macromolecule metabolic process;cellular metabolic process;cellular nitrogen compound metabolic process;cellular process;developmental process;macromolecule metabolic process;metabolic process;mRNA metabolic process;mRNA processing;muscle organ development;muscle structure development;ncRNA metabolic process;ncRNA processing;nitrogen compound metabolic pr…		Cajal body;catalytic step 2 spliceosome;cell part;contractile fiber part;cytoplasmic part;intracellular non-membrane-bounded organelle;intracellular organelle;intracellular organelle part;intracellular part;macromolecular complex;non-membrane-bounded organelle;nuclear body;nuclear part;nucleolus;nucleoplasm part;organelle;organelle part;ribonucleoprotein complex;spliceosomal complex;Z disc	6320000	5	5	19.4	29.172	3.37e-21	1200000	2450000	1170000	1500000	5	5	4	5	5	5	4	5	258
1855	IPI00032003;IPI00552214	IPI00032003;IPI00552214	Emerin;EMD protein;Emerin (Emery-Dreifuss muscular dystrophy), isoform CRA_a;Emerin (Emery-Dreifuss muscular dystrophy), isoform CRA_b	EDMD;EMD;STA;hCG_41343;XX-FW88778H2.1-001;XX-FW88778H2.1-010	P50402;Q6FI02;Q5HY57	22.5309	22.4247	20.9459	20.9243	-1.58497	-1.50036		2.90971	0.111111	-1.54266	-6.06925	anatomical structure development;biological regulation;cell cycle;cell cycle process;cell differentiation;cellular component disassembly;cellular component disassembly at cellular level;cellular component organization;cellular component organization at cellular level;cellular component organization or biogenesis;cellular component organization or biogenesis at cellular level;cellular developmenta…	actin binding;beta-tubulin binding;binding;cytoskeletal protein binding;protein binding;tubulin binding	cell part;cytoplasmic part;cytoskeletal part;endoplasmic reticulum;envelope;integral to membrane;intracellular membrane-bounded organelle;intracellular organelle;intracellular organelle part;intracellular part;intrinsic to membrane;macromolecular complex;membrane;membrane part;membrane-bounded organelle;microtubule;nuclear envelope;nuclear inner membrane;nuclear membrane;nuclear outer membrane;nu…	46100000	4	4	7.5	28.994	1.95e-86	7110000	22800000	7450000	8790000	3	3	2	3	3	3	2	3	254
2911	IPI00294891;IPI00654555;IPI00872909	IPI00294891;IPI00654555;IPI00872909	Putative uncharacterized protein NOP2;Nucleolar protein 1;Nucleolar protein 2 homolog;Proliferating-cell nucleolar antigen p120;Proliferation-associated nucleolar protein p120;Putative ribosomal RNA methyltransferase NOP2;NOP2 protein	NOP2;NOL1	A8MQ38;P46087-1;P46087;Q3KQS4;P46087-2;Q05BA7	19.7207	19.4636	18.1206	18.1155	-1.60007	-1.34811		2.12387	0.144533	-1.47409	-4.48674	biological regulation;cellular macromolecule metabolic process;cellular metabolic process;cellular nitrogen compound metabolic process;cellular process;macromolecule metabolic process;metabolic process;ncRNA metabolic process;ncRNA processing;nitrogen compound metabolic process;nucleic acid metabolic process;nucleobase-containing compound metabolic process;positive regulation of biological proces…	catalytic activity;methyltransferase activity;S-adenosylmethionine-dependent methyltransferase activity;transferase activity;transferase activity, transferring one-carbon groups	cell part;intracellular non-membrane-bounded organelle;intracellular organelle;intracellular organelle part;intracellular part;non-membrane-bounded organelle;nuclear part;nucleolus;organelle;organelle part	6770000	5	5	7.3	93.982	4.29e-17	1210000	3410000	1050000	1100000	5	5	4	3	5	5	4	3	854
884	IPI00013723;IPI00644298	IPI00013723;IPI00644298	Peptidyl-prolyl cis-trans isomerase NIMA-interacting 1;Peptidyl-prolyl cis-trans isomerase Pin1;Rotamase Pin1;Prolyl isomerase;PIN1 protein	PIN1	Q13526;Q8NFL2;Q49AR7	20.8802	21.0088	19.1922	19.1357	-1.68797	-1.8731		2.80883	0.222222	-1.78054	-6.58851	biological regulation;cell cycle;cell surface receptor linked signaling pathway;cellular macromolecule metabolic process;cellular metabolic process;cellular process;cellular protein metabolic process;cellular response to chemical stimulus;cellular response to cytokine stimulus;cellular response to organic substance;cellular response to stimulus;cytokine-mediated signaling pathway;defense response…	amine binding;amino acid binding;binding;carboxylic acid binding;catalytic activity;cis-trans isomerase activity;enzyme binding;GTPase activating protein binding;isomerase activity;kinase binding;mitogen-activated protein kinase kinase binding;peptidyl-prolyl cis-trans isomerase activity;phosphoprotein binding;phosphoserine binding;phosphothreonine binding;protein binding;protein kinase binding;p…	cell part;cytoplasm;intracellular membrane-bounded organelle;intracellular organelle;intracellular organelle part;intracellular part;membrane-bounded organelle;midbody;nuclear body;nuclear part;nuclear speck;nucleoplasm;nucleoplasm part;nucleus;organelle;organelle part	10800000	2	2	20.9	18.243	3.49e-28	2370000	3580000	3490000	1370000	2	2	2	2	2	2	2	2	163
2581	IPI00879004;IPI00478232;IPI00218753;IPI00414101;IPI00953508;IPI00942088;IPI00953043	IPI00879004;IPI00478232;IPI00218753;IPI00414101;IPI00953508;IPI00942088;IPI00953043	DNA topoisomerase 2-alpha;DNA topoisomerase II, alpha isozyme;DNA topoisomerase 2	TOP2;TOP2A	P11388-4;P11388;P11388-1;C9J5P2;P11388-3;P11388-2;C9JGD1;A6NDM0;C9J4C3	20.1332	20.5261	18.3836	18.0795	-1.74956	-2.44659		1.86226	0.140923	-2.09808	-4.67874	apoptotic chromosome condensation;biological regulation;cell cycle;cell cycle process;cell differentiation;cell division;cellular component organization;cellular component organization at cellular level;cellular component organization or biogenesis;cellular component organization or biogenesis at cellular level;cellular developmental process;cellular macromolecule metabolic process;cellular metab…	adenyl nucleotide binding;adenyl ribonucleotide binding;ATP binding;ATPase activity;ATPase activity, coupled;binding;catalytic activity;cation binding;chromatin binding;DNA bending activity;DNA binding;DNA topoisomerase (ATP-hydrolyzing) activity;DNA topoisomerase activity;DNA-dependent ATPase activity;drug binding;enzyme binding;histone deacetylase binding;hydrolase activity;hydrolase activity, …	cell part;chromosome;condensed chromosome;cytoplasm;DNA topoisomerase complex (ATP-hydrolyzing);intracellular membrane-bounded organelle;intracellular non-membrane-bounded organelle;intracellular organelle;intracellular organelle part;intracellular part;macromolecular complex;membrane-bounded organelle;non-membrane-bounded organelle;nuclear part;nucleolus;nucleoplasm;nucleus;organelle;organelle p…	10200000	10	7	6.3	182.68	5.61e-28	3100000	5380000	736000	1030000	10	9	6	6	7	6	4	4	1612
1493	IPI00025039	IPI00025039	34 kDa nucleolar scleroderma antigen;rRNA 2-O-methyltransferase fibrillarin;cDNA FLJ56738, highly similar to Fibrillarin;FBL protein;Putative uncharacterized protein	FBL;FIB1;FLRN	P22087;B4DLD4;Q96BS4	19.6886	19.4476	17.9141	17.9024	-1.77444	-1.54516		2.28051	0.137931	-1.6598	-5.17643	box C/D snoRNA 3'-end processing;box C/D snoRNA metabolic process;box C/D snoRNA processing;cell differentiation;cellular developmental process;cellular macromolecule metabolic process;cellular metabolic process;cellular nitrogen compound metabolic process;cellular process;developmental process;macromolecule metabolic process;macromolecule methylation;macromolecule modification;metabolic process;…	binding;catalytic activity;methyltransferase activity;nucleic acid binding;RNA binding;RNA methyltransferase activity;rRNA methyltransferase activity;S-adenosylmethionine-dependent methyltransferase activity;transferase activity;transferase activity, transferring one-carbon groups	box C/D snoRNP complex;Cajal body;cell part;extracellular membrane-bounded organelle;extracellular organelle;extracellular region part;extracellular vesicular exosome;granular component;intracellular membrane-bounded organelle;intracellular non-membrane-bounded organelle;intracellular organelle;intracellular organelle part;intracellular part;macromolecular complex;membrane;membrane-bounded organe…	6460000	4	3	15.9	33.784	1.22e-27	1950000	3660000	503000	343000	4	4	3	3	3	3	2	2	321
3644	IPI00453473	IPI00453473	Histone H4	H4/A;H4/B;H4/C;H4/D;H4/E;H4/G;H4/H;H4/I;H4/J;H4/K;H4/M;H4/N;H4/O;H4F2;H4FA;H4FB;H4FC;H4FD;H4FE;H4FG;H4FH;H4FI;H4FJ;H4FK;H4FM;H4FN;H4FO;HIST1H4A;HIST1H4B;HIST1H4C;HIST1H4D;HIST1H4E;HIST1H4F;HIST1H4H;HIST1H4I;HIST1H4J;HIST1H4K;HIST1H4L;HIST2H4;HIST2H4A;HIST2H4B;HIST4H4	P62805;B2R4R0;Q0VAS5;Q6B823	26.673	26.9316	24.895	25.4008	-1.77799	-1.53077		1.54932	0.103495	-1.65438	-3.41811	anatomical structure homeostasis;ATP-dependent chromatin remodeling;biological regulation;cell cycle;cellular component assembly;cellular component assembly at cellular level;cellular component organization;cellular component organization at cellular level;cellular component organization or biogenesis;cellular component organization or biogenesis at cellular level;cellular macromolecular complex …	binding;catalytic activity;demethylase activity;DNA binding;histone binding;histone demethylase activity;histone demethylase activity (H4-K20 specific);nucleic acid binding;protein binding	cell part;chromosomal part;chromosome;extracellular membrane-bounded organelle;extracellular organelle;extracellular region;extracellular region part;extracellular vesicular exosome;intracellular membrane-bounded organelle;intracellular non-membrane-bounded organelle;intracellular organelle;intracellular organelle part;intracellular part;macromolecular complex;membrane;membrane-bounded organelle;…	705000000	13	13	59.2	11.367	2.59e-124	138000000	346000000	136000000	85400000	12	12	9	12	12	12	9	12	103
1014	IPI00016077;IPI00925757;IPI00926887;IPI00926531;IPI00925073;IPI00926675	IPI00016077;IPI00925757	Glioblastoma-amplified sequence;Protein NipSnap homolog 2;Glioblastoma amplified sequence, isoform CRA_a;Putative uncharacterized protein GBAS	GBAS;NIPSNAP2;hCG_18231	O75323;C9IYJ3	20.6364	21.0951	18.7634	18.5204	-1.873	-2.5747		1.8746	0.161647	-2.22385	-4.83939	ATP biosynthetic process;ATP metabolic process;biological regulation;biosynthetic process;cellular biosynthetic process;cellular metabolic process;cellular nitrogen compound biosynthetic process;cellular nitrogen compound metabolic process;cellular process;generation of precursor metabolites and energy;heterocycle biosynthetic process;heterocycle metabolic process;metabolic process;negative regul…		cell part;cytoplasmic part;integral to membrane;integral to plasma membrane;intracellular membrane-bounded organelle;intracellular organelle;intracellular part;intrinsic to membrane;intrinsic to plasma membrane;membrane;membrane part;membrane-bounded organelle;mitochondrion;organelle;plasma membrane part	13800000	7	6	25.9	33.742	6.35e-38	1610000	7800000	2530000	1840000	6	6	6	5	5	5	5	4	286
560	IPI00008215	IPI00008215	Malic enzyme 1;NADP-dependent malic enzyme;Malic enzyme	ME1	P48163;A8K168;B4DX99;B4DZ70;Q8WVX2	20.714	20.6886	18.8269	18.6276	-1.88711	-2.06103		2.58842	0.2	-1.97407	-6.57014	biosynthetic process;carbohydrate metabolic process;carboxylic acid metabolic process;cellular biosynthetic process;cellular component assembly;cellular component organization;cellular component organization or biogenesis;cellular ketone metabolic process;cellular lipid metabolic process;cellular metabolic process;cellular nitrogen compound biosynthetic process;cellular nitrogen compound metaboli…	adenyl nucleotide binding;adenyl ribonucleotide binding;ADP binding;binding;carbon-carbon lyase activity;carboxy-lyase activity;catalytic activity;cation binding;coenzyme binding;cofactor binding;electron carrier activity;ion binding;lyase activity;malate dehydrogenase (decarboxylating) activity;malate dehydrogenase (oxaloacetate-decarboxylating) (NADP+) activity;malate dehydrogenase activity;mal…	cell part;cytoplasmic part;cytosol;intracellular membrane-bounded organelle;intracellular organelle;intracellular part;membrane-bounded organelle;mitochondrion;organelle	18000000	6	6	11.2	64.149	4.27e-32	3510000	8830000	3090000	2610000	5	5	5	6	5	5	5	6	572
132	IPI00000897	IPI00000897	Down-regulated in human cancers protein;Probable helicase with zinc finger domain;HELZ protein	DRHC;HELZ;KIAA0054	P42694;B7ZLW2;Q6PGP6	20.1457	21.002	18.2372	17.7537	-1.90844	-3.24827		1.46225	0.119048	-2.57836	-3.72764		adenyl nucleotide binding;adenyl ribonucleotide binding;ATP binding;binding;catalytic activity;cation binding;helicase activity;hydrolase activity;hydrolase activity, acting on acid anhydrides;hydrolase activity, acting on acid anhydrides, in phosphorus-containing anhydrides;ion binding;metal ion binding;nucleoside-triphosphatase activity;nucleotide binding;purine nucleotide binding;purine ribonu…	cell part;intracellular membrane-bounded organelle;intracellular organelle;intracellular part;membrane;membrane-bounded organelle;nucleus;organelle	9880000	3	3	1.4	219.11	6.62e-07	784000	6080000	2290000	723000	2	3	3	2	2	3	3	2	1943
3443	IPI00397611	IPI00397611				22.7634	23.0625	20.8113	20.0426	-1.95217	-3.0199		1.57787	0.135593	-2.48604	-4.0595				56000000	8	1	33.2	24.279	7.42e-44	8630000	33600000	8500000	5240000	7	7	8	8	1	1	1	1	211
3534	IPI00413611;IPI00465141	IPI00413611	DNA topoisomerase 1;DNA topoisomerase I;Topoisomerase (DNA) I;TOP1 protein;Putative uncharacterized protein	TOP1	P11387;B9EG90;Q6NWZ5;Q6PK95;Q9BVT2	19.8847	19.3233	17.9083	18.0102	-1.97635	-1.31316		1.54085	0.106053	-1.64475	-3.38956	biological regulation;biosynthetic process;cell death;cell division;cellular biosynthetic process;cellular component organization;cellular component organization at cellular level;cellular component organization or biogenesis;cellular component organization or biogenesis at cellular level;cellular macromolecule biosynthetic process;cellular macromolecule metabolic process;cellular metabolic proce…	ATPase activity;ATPase activity, coupled;binding;catalytic activity;chromatin binding;core promoter binding;core promoter sequence-specific DNA binding;DNA binding;DNA topoisomerase (ATP-hydrolyzing) activity;DNA topoisomerase activity;DNA topoisomerase type I activity;DNA-dependent ATPase activity;hydrolase activity;hydrolase activity, acting on acid anhydrides;hydrolase activity, acting on acid…	cell part;chromosomal part;chromosome;cytoplasmic mRNA processing body;cytoplasmic part;intracellular membrane-bounded organelle;intracellular non-membrane-bounded organelle;intracellular organelle;intracellular organelle part;intracellular part;macromolecular complex;membrane-bounded organelle;non-membrane-bounded organelle;nuclear chromosome part;nuclear part;nucleolus;nucleoplasm;nucleus;organ…	7260000	7	7	9.8	90.725	5.99e-23	1400000	4640000	651000	569000	6	6	4	3	6	6	4	3	765
297	IPI00908913;IPI00101800;IPI00216935;IPI00004045;IPI00414709;IPI00216936;IPI00953374	IPI00908913;IPI00101800;IPI00216935;IPI00004045;IPI00414709;IPI00216936;IPI00953374	cDNA FLJ61582, highly similar to RNA-binding protein with multiple splicing;HCG2043421, isoform CRA_c;Heart and RRM expressed sequence;RNA-binding protein with multiple splicing;RNA binding protein with multiple splicing;Putative uncharacterized protein RBPMS	hCG_2043421;HERMES;RBPMS	B4E3T4;Q93062-3;Q93062;Q569H2;Q93062-2;Q93062-1;Q93062-5;Q93062-4;C9JB35	21.3376	21.0156	19.3321	19.8097	-2.00545	-1.20592		1.51295	0.103048	-1.60569	-3.29046	biological regulation;biosynthetic process;cellular biosynthetic process;cellular macromolecule biosynthetic process;cellular macromolecule metabolic process;cellular metabolic process;cellular nitrogen compound metabolic process;cellular process;macromolecule biosynthetic process;macromolecule metabolic process;metabolic process;nitrogen compound metabolic process;nucleic acid metabolic process;…	binding;mRNA binding;nucleic acid binding;nucleotide binding;poly(A) RNA binding;poly-purine tract binding;protein binding transcription factor activity;RNA binding;single-stranded RNA binding;transcription coactivator activity;transcription cofactor activity;transcription factor binding transcription factor activity	cell part;cytoplasm;intracellular organelle part;intracellular part;nuclear part;nucleoplasm;organelle part	16000000	5	5	28.1	24.997	2.86e-67	2600000	6150000	4210000	3030000	5	5	5	5	5	5	5	5	224
1754	IPI00915363;IPI00942970;IPI00029750;IPI00915463;IPI00903204;IPI00943336;IPI00847986	IPI00915363;IPI00942970;IPI00029750;IPI00915463;IPI00903204;IPI00943336;IPI00847986	40S ribosomal protein S24	RPS24;hCG_22610;RP11-6P10.1-001;RP11-6P10.1-003	P62847-1;P62847;Q5T0P7;Q7Z3D1;P62847-2;Q5T0P8	24.3712	25.0275	22.2933	22.3403	-2.07785	-2.68721		1.73192	0.147818	-2.38253	-4.50394	biological regulation;biosynthetic process;catabolic process;cellular biosynthetic process;cellular catabolic process;cellular component biogenesis;cellular component biogenesis at cellular level;cellular component disassembly;cellular component disassembly at cellular level;cellular component organization;cellular component organization at cellular level;cellular component organization or biogen…	binding;nucleotide binding;protein binding;structural constituent of ribosome;structural molecule activity;translation initiation factor binding	cell part;cytoplasm;cytoplasmic part;cytosol;cytosolic small ribosomal subunit;intracellular membrane-bounded organelle;intracellular non-membrane-bounded organelle;intracellular organelle;intracellular organelle part;intracellular part;macromolecular complex;membrane;membrane-bounded organelle;non-membrane-bounded organelle;nuclear part;nucleolus;nucleus;organelle;organelle part;ribonucleoprotei…	148000000	8	8	21.1	32.43	1.97e-34	27400000	76800000	32800000	10900000	8	7	8	7	8	7	8	7	289
2236	IPI00166518;IPI00295457;IPI00305344;IPI00788613;IPI00874193;IPI00790581;IPI00876979;IPI00797228;IPI00789235	IPI00166518;IPI00295457;IPI00305344	Myosin phosphatase Rho-interacting protein;p116Rip;Rho-interacting protein 3;Myosin phosphatase-Rho interacting protein;MPRIP protein;Myosin phosphatase Rho interacting protein;cDNA FLJ34968 fis, clone NTONG2004844, highly similar to P116 RHO-INTERACTING PROTEIN	KIAA0864;MPRIP;MRIP;RHOIP3;M-RIP	Q6WCQ1-3;Q6WCQ1;Q5ZEZ6;Q96EE5;Q6WCQ1-2;B9EGI2;Q6WCQ1-1;Q8N236	26.1642	26.1469	24.0275	24.4551	-2.13674	-1.69173		1.91123	0.1374	-1.91423	-4.62381			actin cytoskeleton;adherens junction;anchoring junction;cell junction;cell part;cell-substrate adherens junction;cell-substrate junction;cytoplasm;cytoskeleton;focal adhesion;intracellular non-membrane-bounded organelle;intracellular organelle;intracellular part;non-membrane-bounded organelle;organelle	612000000	55	18	43.5	114.05	0	114000000	228000000	75100000	195000000	52	53	52	55	17	18	18	18	1000
2451	IPI00215914;IPI00215917;IPI00930413;IPI00930263;IPI00910783;IPI00797941;IPI00792330;IPI00789027;IPI00947463;IPI00944969;IPI00888658	IPI00215914;IPI00215917;IPI00930413;IPI00930263;IPI00910783;IPI00797941	ADP-ribosylation factor 1;ADP-ribosylation factor 3;cDNA FLJ51902, highly similar to ADP-ribosylation factor 1;cDNA FLJ61099, highly similar to ADP-ribosylation factor 1;cDNA FLJ51215, highly similar to ADP-ribosylation factor 1;cDNA FLJ57770, moderately similar to ADP-ribosylation factor 3;cDNA, FLJ79427, highly similar to ADP-ribosylation factor 3	ARF1;ARF3	P84077;P61204;B4DN70;B4DEB9;B4DJC8;B4E190;B7ZB63	25.9517	25.3612	23.7895	23.9584	-2.16217	-1.40282		1.54634	0.106718	-1.78249	-3.51511	antigen processing and presentation;antigen processing and presentation of exogenous antigen;antigen processing and presentation of exogenous peptide antigen;antigen processing and presentation of exogenous peptide antigen via MHC class II;antigen processing and presentation of peptide antigen;antigen processing and presentation of peptide antigen via MHC class II;antigen processing and presentat…	binding;catalytic activity;GTP binding;GTPase activity;guanyl nucleotide binding;guanyl ribonucleotide binding;hydrolase activity;hydrolase activity, acting on acid anhydrides;hydrolase activity, acting on acid anhydrides, in phosphorus-containing anhydrides;molecular transducer activity;nucleoside-triphosphatase activity;nucleotide binding;purine nucleotide binding;purine ribonucleoside triphosp…	adherens junction;anchoring junction;cell junction;cell leading edge;cell part;cell projection;cell-substrate adherens junction;cell-substrate junction;contractile fiber part;cytoplasmic part;cytoskeletal part;cytosol;extracellular membrane-bounded organelle;extracellular organelle;extracellular region part;extracellular vesicular exosome;focal adhesion;Golgi apparatus part;Golgi membrane;intrace…	301000000	12	7	64.1	20.697	1.61e-240	39200000	148000000	71100000	43200000	12	12	11	11	7	7	7	6	181
3654	IPI00455457	IPI00455457	Histone H3	HIST2H3PS2;RP5-998N21.6-001	Q5TEC6	21.0886	21.1642	18.9054	19.6988	-2.18325	-1.46543		1.35112	0.0998588	-1.82434	-3.04811		binding;DNA binding;nucleic acid binding	cell part;chromosomal part;intracellular membrane-bounded organelle;intracellular organelle;intracellular organelle part;intracellular part;macromolecular complex;membrane-bounded organelle;nucleosome;nucleus;organelle;organelle part;protein-DNA complex	12700000	6	1	32.4	15.43	1.13e-16	2760000	6900000	2030000	1040000	6	6	6	6	1	1	1	1	136
1962	IPI00059964;IPI00844196;IPI00514433	IPI00059964;IPI00844196;IPI00514433	Aph-1alpha;Gamma-secretase subunit APH-1A;Presenilin-stabilization factor;cDNA PSEC0144 fis, clone PLACE1006610, highly similar to Gamma-secretase subunit APH-1A;cDNA FLJ52697, highly similar to Gamma-secretase subunit APH-1A;Anterior pharynx defective 1 homolog A (C. elegans);Anterior pharynx defective 1 homolog A (C. elegans), isoform CRA_b;cDNA FLJ14973 fis, clone THYRO1001134, highly similar …	APH1A;CGI-78;PSF;UNQ579/PRO1141;hCG_39381;RP4-790G17.3-001;RP4-790G17.3-008	Q96BI3-1;Q96BI3;B3KQT0;Q96BI3-2;B4DMX8;Q5TB22;B4DUG7;Q5TB21	19.692	19.575	17.4656	18.0795	-2.22637	-1.49543		1.56772	0.105263	-1.8609	-3.63119	amyloid precursor protein catabolic process;amyloid precursor protein metabolic process;anatomical structure development;axon guidance;biological regulation;catabolic process;cell surface receptor linked signaling pathway;cellular macromolecule metabolic process;cellular metabolic process;cellular process;cellular protein metabolic process;cellular response to stimulus;chemotaxis;developmental pr…	catalytic activity;endopeptidase activity;hydrolase activity;peptidase activity;peptidase activity, acting on L-amino acid peptides	cell part;cytoplasmic part;endoplasmic reticulum;endoplasmic reticulum membrane;endoplasmic reticulum part;Golgi apparatus;Golgi apparatus part;Golgi cisterna membrane;Golgi membrane;integral to membrane;integral to plasma membrane;intracellular membrane-bounded organelle;intracellular organelle;intracellular organelle part;intracellular part;intrinsic to membrane;intrinsic to plasma membrane;mem…	5600000	2	2	5.3	28.996	4.08e-36	609000	1390000	2550000	1050000	2	2	2	2	2	2	2	2	265
2143	IPI00152695;IPI00877677;IPI00233495;IPI00797468	IPI00152695;IPI00877677;IPI00233495	Swd2;WD repeat-containing protein 82	UNQ9342/PRO34047;WDR82;WDR82A	Q6UXN9;A8K5R5	20.9388	20.3645	18.5731	18.7602	-2.36565	-1.60433		1.65035	0.132875	-1.98499	-3.95438	cellular component organization;cellular component organization at cellular level;cellular component organization or biogenesis;cellular component organization or biogenesis at cellular level;cellular macromolecule metabolic process;cellular metabolic process;cellular process;cellular protein metabolic process;chromatin modification;chromatin organization;chromosome organization;covalent chromati…	binding;chromatin binding	cell part;chromatin;chromatin remodeling complex;chromosomal part;histone methyltransferase complex;intracellular organelle part;intracellular part;macromolecular complex;methyltransferase complex;nuclear part;nucleoplasm part;organelle part;protein complex;protein serine/threonine phosphatase complex;PTW/PP1 phosphatase complex;Set1C/COMPASS complex	12300000	8	8	25.6	35.079	3.99e-23	1960000	5320000	2210000	2840000	7	7	6	6	7	7	6	6	313
1377	IPI00642971;IPI00789435;IPI00023048;IPI00796284;IPI00064086;IPI00795920;IPI00793083;IPI00792430	IPI00642971;IPI00789435;IPI00023048;IPI00796284;IPI00064086;IPI00795920	Antigen NY-CO-4;Elongation factor 1-delta;cDNA, FLJ95068, highly similar to Homo sapiens eukaryotic translation elongation factor 1 delta (guanine nucleotide exchange protein) (EEF1D), transcript variant 1, mRNA;FP1047;EEF1D protein;cDNA: FLJ20897 fis, clone ADKA03573;cDNA FLJ57946, highly similar to Elongation factor 1-delta;Eukaryotic translation elongation factor 1 delta (Guanine nucleotide ex…	EEF1D;EF1D;hCG_1994718	P29692-2;P29692;B2RAR6;Q71RH4;Q9BW34;Q9H7G6;P29692-1;B4DDU4;Q4VBZ6	24.6703	24.8093	22.2678	23.1316	-2.40249	-1.67768		1.36621	0.101259	-2.04008	-3.2004	biological regulation;biosynthetic process;cellular biosynthetic process;cellular macromolecule biosynthetic process;cellular macromolecule metabolic process;cellular metabolic process;cellular nitrogen compound metabolic process;cellular process;cellular protein metabolic process;cellular response to abiotic stimulus;cellular response to ionizing radiation;cellular response to radiation;cellular…	activating transcription factor binding;binding;DNA binding;heat shock protein binding;molecular transducer activity;nucleic acid binding;protein binding;RNA binding;signal transducer activity;transcription factor binding;translation elongation factor activity;translation factor activity, nucleic acid binding	cell part;cytoplasm;cytoplasmic part;cytosol;eukaryotic translation elongation factor 1 complex;intracellular membrane-bounded organelle;intracellular non-membrane-bounded organelle;intracellular organelle;intracellular organelle part;intracellular part;macromolecular complex;membrane-bounded organelle;non-membrane-bounded organelle;nuclear part;nucleolus;nucleus;organelle;organelle part;protein …	289000000	9	9	14.1	71.407	1.65e-30	60800000	149000000	22000000	58200000	8	8	6	8	8	8	6	8	647
3940	IPI00647650;IPI00941359	IPI00647650;IPI00941359	cDNA FLJ35809 fis, clone TESTI2006016, highly similar to Eukaryotic translation initiation factor 3 subunit 3;Eukaryotic translation initiation factor 3, subunit 3 gamma, 40kDa, isoform CRA_b;Eukaryotic translation initiation factor 3, subunit 3 gamma, 40kDa variant;eIF3 p40 subunit;eIF-3-gamma;Eukaryotic translation initiation factor 3 subunit 3;Eukaryotic translation initiation factor 3 subunit…	EIF3S3;hCG_20900;EIF3H	B3KS98;Q53HG0;Q53HR0;O15372;B4DJN9;Q5BKY2;Q6IB98	22.4849	21.5404	19.9882	19.7422	-2.49678	-1.79816		1.31912	0.0999	-2.14747	-3.12123	biological regulation;biosynthetic process;cellular biosynthetic process;cellular component assembly;cellular component assembly at cellular level;cellular component organization;cellular component organization at cellular level;cellular component organization or biogenesis;cellular component organization or biogenesis at cellular level;cellular macromolecular complex assembly;cellular macromolec…	binding;nucleic acid binding;RNA binding;translation factor activity, nucleic acid binding;translation initiation factor activity	cell part;cytoplasmic part;cytosol;eukaryotic 43S preinitiation complex;eukaryotic 48S preinitiation complex;eukaryotic translation initiation factor 3 complex;eukaryotic translation initiation factor 3 complex, eIF3m;extracellular membrane-bounded organelle;extracellular organelle;extracellular region part;extracellular vesicular exosome;intracellular part;macromolecular complex;membrane;membran…	106000000	8	8	21.6	41.581	4.1e-86	16400000	36400000	32100000	20800000	7	6	8	8	7	6	8	8	366
1304	IPI00021983;IPI00375688;IPI00514877;IPI00514793;IPI00513841;IPI00515093	IPI00021983;IPI00375688;IPI00514877;IPI00514793;IPI00513841;IPI00515093	Nicastrin;cDNA, FLJ95633, Homo sapiens nicastrin (NCSTN), mRNA;Nicastrin, isoform CRA_a;cDNA FLJ51641, highly similar to Nicastrin;cDNA FLJ60331, highly similar to Nicastrin	KIAA0253;NCSTN;UNQ1874/PRO4317;hCG_20858;RP11-517F10.1-001;RP11-517F10.1-008;RP11-517F10.1-011;RP11-517F10.1-012;RP11-517F10.1-006	Q92542-1;Q92542;Q5T208;Q92542-2;B4DJN0;Q5T206;Q5T204;Q5T205;B4DR82;Q5T209	22.2933	22.0886	19.7828	20.2877	-2.51057	-1.8009		1.80692	0.142857	-2.15573	-4.56304	amyloid precursor protein catabolic process;amyloid precursor protein metabolic process;axon guidance;beta-amyloid metabolic process;biological regulation;catabolic process;cell activation;cell proliferation;cell surface receptor linked signaling pathway;cellular component disassembly;cellular component disassembly at cellular level;cellular component organization;cellular component organization …	catalytic activity;endopeptidase activity;hydrolase activity;peptidase activity;peptidase activity, acting on L-amino acid peptides	adherens junction;anchoring junction;cell junction;cell part;cell-substrate adherens junction;cell-substrate junction;cytoplasmic membrane-bounded vesicle;cytoplasmic part;cytoplasmic vesicle;endoplasmic reticulum;extracellular membrane-bounded organelle;extracellular organelle;extracellular region part;extracellular vesicular exosome;focal adhesion;Golgi apparatus;integral to membrane;integral t…	38000000	2	2	2.7	78.41	1.21e-06	9200000	17500000	4820000	6550000	2	2	2	2	2	2	2	2	709
377	IPI00005609;IPI00555895;IPI00012703;IPI00953155;IPI00555652	IPI00005609	Breast cancer suppressor candidate 1;Loss of heterozygosity 11 chromosomal region 2 gene A protein;von Willebrand factor A domain-containing protein 5A;cDNA FLJ76886, highly similar to Homo sapiens loss of heterozygosity, 11, chromosomal region 2, gene A (LOH11CR2A), transcript variant 1, mRNA;cDNA, FLJ95844, highly similar to Homo sapiens loss of heterozygosity, 11, chromosomal region 2, gene A …	BCSC1;LOH11CR2A;VWA5A	O00534-1;O00534;A8K6N3;B2RC43;B4DHS6	20.4273	20.2185	17.8847	17.786	-2.54261	-2.43249		2.66794	0.1008	-2.48755	-7.88501			cell part;intracellular membrane-bounded organelle;intracellular organelle;intracellular organelle part;intracellular part;membrane-bounded organelle;nuclear part;nucleoplasm;nucleus;organelle;organelle part	7990000	5	5	6.2	86.488	3.11e-14	2260000	3000000	1450000	1270000	5	4	3	3	5	4	3	3	786
1569	IPI00026627	IPI00026627	Protein XRP2;cDNA, FLJ92928, highly similar to Homo sapiens retinitis pigmentosa 2 (X-linked recessive) (RP2), mRNA	RP2	O75695;B2R6F5	24.8093	23.7594	22.0122	21.9495	-2.79708	-1.8099		1.3154	0.101878	-2.30349	-3.1733	anatomical structure morphogenesis;biological regulation;biosynthetic process;cell morphogenesis;cellular biosynthetic process;cellular component morphogenesis;cellular component organization;cellular component organization at cellular level;cellular component organization or biogenesis;cellular component organization or biogenesis at cellular level;cellular developmental process;cellular macromo…	adenyl nucleotide binding;adenyl ribonucleotide binding;ATP binding;binding;catalytic activity;enzyme activator activity;enzyme regulator activity;GTP binding;GTPase activator activity;GTPase regulator activity;guanyl nucleotide binding;guanyl ribonucleotide binding;kinase activity;nucleobase-containing compound kinase activity;nucleoside diphosphate kinase activity;nucleoside-triphosphatase regu…	cell part;cell projection;centriole;cilium;cytoplasm;cytoplasmic part;cytoplasmic vesicle;cytoskeletal part;extracellular membrane-bounded organelle;extracellular organelle;extracellular region part;extracellular vesicular exosome;Golgi apparatus;intracellular membrane-bounded organelle;intracellular non-membrane-bounded organelle;intracellular organelle;intracellular organelle part;intracellular…	150000000	3	3	6.6	39.641	2.91e-16	34000000	55400000	26700000	33900000	3	3	3	3	3	3	3	3	350
3327	IPI00853598;IPI00375370;IPI00479141;IPI00789755;IPI00845335;IPI00556487;IPI00789169;IPI00795464;IPI00853116;IPI00794767;IPI00852657;IPI00791226;IPI00794434;IPI00852874	IPI00853598;IPI00375370;IPI00479141;IPI00789755;IPI00845335;IPI00556487;IPI00789169;IPI00795464	cDNA FLJ56334, highly similar to SEC13-related protein;SEC13-like 1 isoform b variant;Protein SEC13 homolog;SEC13-like protein 1;SEC13-related protein;Putative uncharacterized protein SEC13;SEC13-like 1 isoform	D3S1231E;SEC13;SEC13L1;SEC13R	B4DXJ1;Q53GB2;P55735;A8MV37;A4UCS7;Q59FA6;A8MXL6	21.5823	20.9316	18.7796	19.3123	-2.80276	-1.61927		1.46446	0.107102	-2.21102	-3.56326	antigen processing and presentation;antigen processing and presentation of exogenous antigen;antigen processing and presentation of exogenous peptide antigen;antigen processing and presentation of exogenous peptide antigen via MHC class II;antigen processing and presentation of peptide antigen;antigen processing and presentation of peptide antigen via MHC class I;antigen processing and presentati…		cell part;coated vesicle membrane;cytoplasmic part;cytoplasmic vesicle membrane;cytoplasmic vesicle part;cytosol;endoplasmic reticulum membrane;endoplasmic reticulum part;envelope;ER to Golgi transport vesicle membrane;extracellular membrane-bounded organelle;extracellular organelle;extracellular region part;extracellular vesicular exosome;Golgi apparatus part;Golgi membrane;intracellular organel…	18100000	6	6	22	40.746	1.93e-32	3060000	6630000	3720000	4680000	6	6	5	4	6	6	5	4	368
1348	IPI00022477	IPI00022477	B-cell CLL/lymphoma 10;B-cell lymphoma/leukemia 10;CARD-containing molecule enhancing NF-kappa-B;CARD-like apoptotic protein;CED-3/ICH-1 prodomain homologous E10-like regulator;Cellular homolog of vCARMEN;Cellular-E10;Mammalian CARD-containing adapter molecule E10;Mutant B-cell CLL/lymphoma 10;cDNA FLJ75937, highly similar to Homo sapiens B-cell CLL/lymphoma 10 (BCL10), mRNA;HCG24868	BCL10;CIPER;CLAP;hCG_24868;RP11-234D19.2-001	O95999;A2TDT2;Q5VUF1	16.6523	17.1053	13.8037	14.9476	-2.84855	-2.1577		1.25628	0.101048	-2.50313	-3.07065	activation of immune response;activation of innate immune response;adaptive immune response;adaptive immune response based on somatic recombination of immune receptors built from immunoglobulin superfamily domains;anatomical structure formation involved in morphogenesis;antigen receptor-mediated signaling pathway;apoptosis;B cell apoptosis;B cell mediated immunity;biological regulation;cell death…	binding;enzyme binding;kinase binding;NF-kappaB binding;protease binding;protein binding;protein binding transcription factor activity;protein C-terminus binding;protein kinase B binding;protein kinase binding;protein self-association;small conjugating protein binding;transcription coactivator activity;transcription cofactor activity;transcription factor binding;transcription factor binding trans…	CBM complex;cell part;cytoplasm;cytoplasmic microtubule;cytoplasmic part;cytoskeletal part;cytosol;immunological synapse;intracellular membrane-bounded organelle;intracellular organelle;intracellular organelle part;intracellular part;lysosome;lytic vacuole;macromolecular complex;membrane;membrane part;membrane raft;membrane-bounded organelle;microtubule;nucleus;organelle;organelle part;perinuclea…	870000	1	1	4.3	26.251	0.0011072	130000	505000	54400	181000	1	1	1	1	1	1	1	1	233
2968	IPI00297455;IPI00939756;IPI00641614;IPI00644440;IPI00645037;IPI00646239	IPI00297455;IPI00939756;IPI00641614;IPI00644440;IPI00645037;IPI00646239	A-kinase anchor protein 8-like;Helicase A-binding protein 95;Homologous to AKAP95 protein;Neighbor of A-kinase-anchoring protein 95;A kinase (PRKA) anchor protein 8-like, isoform CRA_d;cDNA FLJ10732 fis, clone NT2RP3001384, highly similar to A-kinase anchor protein 8;cDNA FLJ58398, highly similar to A-kinase anchor protein 8;Putative uncharacterized protein DKFZp434L0650	AKAP8L;HRIHFB2018;NAKAP;NAKAP95;hCG_36782;DKFZp434L0650	Q9ULX6;B5BU90;B3KMD4;B4DJ74;Q9UF73	18.0743	17.4815	15.0533	15.8775	-3.02106	-1.604		1.34715	0.112248	-2.31253	-3.26795		binding;catalytic activity;cation binding;DEAD/H-box RNA helicase binding;DNA binding;enzyme binding;ion binding;kinase activity;metal ion binding;nucleic acid binding;protein binding;transferase activity;transferase activity, transferring phosphorus-containing groups	cell part;cytoplasm;intracellular membrane-bounded organelle;intracellular organelle;intracellular organelle part;intracellular part;membrane-bounded organelle;nuclear matrix;nuclear part;nucleoplasm;nucleus;organelle;organelle part	1530000	2	2	4	71.639	1.85e-12	275000	740000	229000	290000	2	2	2	2	2	2	2	2	646
1751	IPI00029737;IPI00219897;IPI00908902	IPI00029737;IPI00219897;IPI00908902	Long-chain acyl-CoA synthetase 4;Long-chain-fatty-acid--CoA ligase 4;Acyl-CoA synthetase 4;Acyl-CoA synthetase long-chain family member 4;Acyl-CoA synthetase long-chain family member 4, isoform CRA_b;cDNA FLJ78368, highly similar to Homo sapiens acyl-CoA synthetase long-chain family member 4 (ACSL4), transcript variant 1, mRNA;cDNA FLJ57028, highly similar to Long-chain-fatty-acid--CoA ligase 4 (…	ACS4;ACSL4;FACL4;LACS4;hCG_20616;RP1-136J15.4-001	O60488-1;O60488;Q8TAF6;O60488-2;Q5JWV8;B4DH39	23.5983	23.1961	19.778	20.1206	-3.82037	-3.0755		2.23509	0.166667	-3.44793	-7.42786	acyl-CoA biosynthetic process;acyl-CoA metabolic process;acylglycerol biosynthetic process;acylglycerol metabolic process;anatomical structure development;biological regulation;biosynthetic process;carboxylic acid metabolic process;carboxylic acid transport;cellular biosynthetic process;cellular ketone metabolic process;cellular lipid metabolic process;cellular metabolic process;cellular process;…	acid-thiol ligase activity;adenyl nucleotide binding;adenyl ribonucleotide binding;arachidonate-CoA ligase activity;ATP binding;binding;catalytic activity;fatty acid ligase activity;ligase activity;ligase activity, forming carbon-sulfur bonds;long-chain fatty acid-CoA ligase activity;nucleotide binding;purine nucleotide binding;purine ribonucleoside triphosphate binding;purine ribonucleotide bind…	cell body;cell part;cytoplasm;cytoplasmic part;endoplasmic reticulum membrane;endoplasmic reticulum part;ER-mitochondrion membrane contact site;extracellular membrane-bounded organelle;extracellular organelle;extracellular region part;extracellular vesicular exosome;integral to membrane;intracellular membrane-bounded organelle;intracellular organelle;intracellular organelle part;intracellular par…	145000000	14	12	23.8	79.187	7.72e-59	42300000	67200000	16800000	19000000	11	12	13	12	9	10	11	10	711
3898	IPI00643722;IPI00642705;IPI00929427	IPI00643722;IPI00642705;IPI00929427	AT-rich interactive domain-containing protein 1A;B120;BRG1-associated factor 250;BRG1-associated factor 250a;hELD;Osa homolog 1;SWI/SNF complex protein p270;SWI/SNF-related, matrix-associated, actin-dependent regulator of chromatin subfamily F member 1;SWI-like protein;ARID1A variant protein;cDNA FLJ90459 fis, clone NT2RP3001754;ARID1A protein;cDNA FLJ14749 fis, clone NT2RP3002876, weakly similar…	ARID1A;BAF250;BAF250A;C1orf4;OSA1;SMARCF1;ARID1A variant protein	O14497-1;O14497;Q4LE49;Q8NC65;O14497-2;A4FU79;Q96SM7;Q96SY8;Q96T01;O14497-3	21.5069	21.4726	16.3039	18.2232	-5.20303	-3.24942		1.31964	0.108696	-4.22622	-3.64388	anatomical structure development;anatomical structure formation involved in morphogenesis;androgen receptor signaling pathway;ATP-dependent chromatin remodeling;biological regulation;biosynthetic process;blood vessel development;cardiac chamber development;cellular biosynthetic process;cellular component disassembly;cellular component disassembly at cellular level;cellular component organization;…	binding;DNA binding;ligand-dependent nuclear receptor binding;nucleic acid binding;protein binding;protein binding transcription factor activity;receptor binding;transcription coactivator activity;transcription cofactor activity;transcription factor binding transcription factor activity	cell part;chromatin;chromatin remodeling complex;chromosomal part;intracellular membrane-bounded organelle;intracellular organelle;intracellular organelle part;intracellular part;macromolecular complex;membrane-bounded organelle;nBAF complex;npBAF complex;nuclear chromatin;nuclear chromosome part;nuclear part;nucleoplasm;nucleus;organelle;organelle part;protein complex;SWI/SNF complex;SWI/SNF-typ…	27300000	2	2	0.8	242.04	6.3e-05	8530000	15000000	820000	2930000	2	2	1	2	2	2	1	2	2285
4022	IPI00940373;IPI00938352;IPI00783030;IPI00552137;IPI00953098;IPI00917829;IPI00382936;IPI00852723;IPI00332687;IPI00909456;IPI00916282;IPI00917107	IPI00940373;IPI00938352;IPI00783030;IPI00552137;IPI00953098	RalBP1-associated Eps domain-containing protein 1;RalBP1-interacting protein 1;cDNA, FLJ93390, highly similar to Homo sapiens RALBP1 associated Eps domain containing 1 (REPS1),mRNA;Putative uncharacterized protein REPS1;RalBP1 associated Eps domain containing protein 1 variant	REPS1	Q96D71-1;Q96D71;B2R7D3;B7ZBZ8;Q96D71-3;B7ZC00;Q96D71-2;B7ZBZ9;C4AMA8;Q59GG6	23.4298	22.8839	17.9488	19.2581	-5.48104	-3.62579		1.63049	0.166667	-4.55342	-5.00767	cellular component organization;cellular component organization or biogenesis;cellular membrane organization;cellular process;endocytosis;establishment of localization;membrane invagination;membrane organization;receptor-mediated endocytosis;transport;vesicle-mediated transport	binding;calcium ion binding;cation binding;ion binding;metal ion binding;protein binding;protein domain specific binding;SH3 domain binding	cell part;coated pit;membrane;membrane part;plasma membrane	53200000	7	7	8.7	86.661	4.28e-25	12700000	36700000	2260000	1500000	5	6	7	5	5	6	7	5	796
2394	IPI00872261;IPI00182938;IPI00479201;IPI00441992	IPI00872261;IPI00182938;IPI00479201;IPI00441992	Adenosylhomocysteinase;DC-expressed AHCY-like molecule;Putative adenosylhomocysteinase 2;S-adenosylhomocysteine hydrolase-like protein 1;S-adenosyl-L-homocysteine hydrolase 2;Clone 23931;AHCYL1 protein;cDNA FLJ16815 fis, clone THYMU3044175, highly similar to Adenosylhomocysteinase (EC 3.3.1.1)	AHCYL1;DCAL;XPVKONA;hCG_38162	A8MYU1;O43865-1;O43865;Q2NKW8;O43865-2;B4E168;O43210;Q9BTL0;Q6ZMM9	25.7796	24.3778	19.8606	19.3211	-5.91897	-5.05669		1.73954	0.184	-5.48783	-5.77069	amine metabolic process;biological regulation;carboxylic acid metabolic process;cellular amine metabolic process;cellular amino acid metabolic process;cellular ketone metabolic process;cellular macromolecule metabolic process;cellular metabolic process;cellular modified amino acid metabolic process;cellular nitrogen compound metabolic process;cellular process;coenzyme metabolic process;cofactor m…	adenosylhomocysteinase activity;catalytic activity;hydrolase activity;hydrolase activity, acting on ether bonds;trialkylsulfonium hydrolase activity	cell part;cytoplasmic part;cytosol;endoplasmic reticulum;extracellular membrane-bounded organelle;extracellular organelle;extracellular region part;extracellular vesicular exosome;intracellular membrane-bounded organelle;intracellular organelle;intracellular part;membrane-bounded organelle;membrane-bounded vesicle;organelle;vesicle	234000000	11	3	17	58.882	2.46e-39	110000000	108000000	11200000	3850000	9	11	10	10	3	3	3	3	530
221	IPI00002857;IPI00221143;IPI00221142;IPI00945296;IPI00221141;IPI00023547;IPI00220306;IPI00024672;IPI00376687;IPI00941128;IPI00003148;IPI00003145;IPI00220305;IPI00296283;IPI00005741;IPI00019473;IPI00940843;IPI00645543;IPI00795397;IPI00873275;IPI00604745;IPI00148567;IPI00853109;IPI00478699;IPI00913982;IPI00854859;IPI00922325;IPI00946109;IPI00646929	IPI00002857;IPI00221143;IPI00221142;IPI00945296;IPI00221141	Cytokine suppressive anti-inflammatory drug-binding protein;MAP kinase MXI2;MAX-interacting protein 2;Mitogen-activated protein kinase 14;Mitogen-activated protein kinase p38 alpha;SAPK2A;Mitogen-activated protein kinase 14 isoform 4;Protein-serine/threonine kinase;cDNA FLJ58214, highly similar to Mitogen-activated protein kinase 14 (EC2.7.11.24)	CSBP;CSBP1;CSBP2;CSPB1;MAPK14;MXI2	Q16539-1;Q16539;Q16539-4;Q16539-3;B5TY32;Q15454;B4E0K5;Q16539-2	16.0211	13.7899	18.4211	19.0102	2.39999	5.22029		1.09283	0.118106	3.81014	2.81431	3'-UTR-mediated mRNA stabilization;activation of immune response;activation of innate immune response;activation of MAPK activity;aging;alcohol metabolic process;anatomical structure development;anatomical structure formation involved in morphogenesis;anatomical structure morphogenesis;angiogenesis;apoptosis;biological adhesion;biological regulation;biosynthetic process;blood coagulation;carbohyd…	adenyl nucleotide binding;adenyl ribonucleotide binding;ATP binding;binding;catalytic activity;kinase activity;MAP kinase activity;MAP kinase kinase activity;molecular transducer activity;NFAT protein binding;nucleotide binding;phosphotransferase activity, alcohol group as acceptor;protein binding;protein kinase activity;protein serine/threonine kinase activity;protein serine/threonine/tyrosine k…	cell part;cytoplasm;cytoplasmic part;cytoskeletal part;cytosol;extracellular membrane-bounded organelle;extracellular organelle;extracellular region part;extracellular vesicular exosome;intracellular membrane-bounded organelle;intracellular organelle;intracellular organelle part;intracellular part;membrane-bounded organelle;membrane-bounded vesicle;mitochondrion;nuclear part;nucleoplasm;nucleus;o…	6540000	4	3	11.7	41.293	4.18e-11	0	0	2970000	3570000	1	1	4	4	0	0	3	3	360
296	IPI00003985;IPI00924626;IPI00924601;IPI00927504	IPI00003985;IPI00924626;IPI00924601;IPI00927504	BCS1-like protein;Mitochondrial chaperone BCS1;cDNA FLJ77826, highly similar to Homo sapiens BCS1-like (yeast), mRNA;BCS1-like variant;Putative uncharacterized protein BCS1L	BCS1;BCS1L	Q9Y276;A8JZZ8;Q53EX1;Q53RT4;C9J8G3;C9JKM6;C9JAS4	14.6646	14.4982	16.5553	14.9793	1.89069	0.4811		0.563572	0.304322	1.18589	1.195	cellular component assembly;cellular component assembly at cellular level;cellular component biogenesis;cellular component organization;cellular component organization at cellular level;cellular component organization or biogenesis;cellular component organization or biogenesis at cellular level;cellular macromolecular complex assembly;cellular macromolecular complex subunit organization;cellular …	adenyl nucleotide binding;adenyl ribonucleotide binding;ATP binding;binding;nucleotide binding;purine nucleotide binding;purine ribonucleoside triphosphate binding;purine ribonucleotide binding;ribonucleotide binding	cell part;cytoplasmic part;intracellular membrane-bounded organelle;intracellular organelle;intracellular organelle part;intracellular part;macromolecular complex;membrane part;membrane-bounded organelle;mitochondrial membrane part;mitochondrial part;mitochondrial respiratory chain complex III;mitochondrion;organelle;organelle part;protein complex;respiratory chain complex III	1590000	1	1	4.1	47.534	7.96e-10	0	0	1220000	363000	0	0	1	1	0	0	1	1	419
380	IPI00644708;IPI00005615;IPI00647436;IPI00291398;IPI00926358;IPI00333996;IPI00927286;IPI00743479;IPI00940524;IPI00909906;IPI00646522;IPI00926546	IPI00644708;IPI00005615;IPI00647436;IPI00291398;IPI00926358;IPI00333996;IPI00927286;IPI00743479;IPI00940524;IPI00909906;IPI00646522;IPI00926546	cDNA FLJ75459;cDNA FLJ76290, highly similar to Homo sapiens TIA1 cytotoxic granule-associated RNA bindingprotein-like 1 (TIAL1), transcript variant 1, mRNA;Nucleolysin TIAR;TIA-1-related protein;Aging-associated gene 7 protein;TIAL1 protein;Putative uncharacterized protein TIAL1;cDNA FLJ57984, highly similar to Nucleolysin TIAR;T-cluster binding protein;TIA1 cytotoxic granule-associated RNA bindi…	TIAL1;hCG_40603;TIA1;hCG_40580	A8K4L9;A8K5C4;Q01085;Q2TSD2;Q49AS9;A6NJN8;B4DHS3;O15187;Q59G49;P31483-1;P31483;C9JH73;P31483-2;C9JTN7;Q59G98;Q96B58;B4E0E5;C9JGE7;A6NKZ9;C9JMJ1	14.8371	16.2196	17.7987	17.3145	2.96154	1.09491		0.960946	0.153327	2.02822	2.17527	anatomical structure development;apoptosis;biological regulation;cell death;cell development;cell division;cellular developmental process;cellular process;cellular process involved in reproduction;death;defense response;developmental process;developmental process involved in reproduction;germ cell development;negative regulation of biological process;negative regulation of biosynthetic process;ne…	AU-rich element binding;binding;mRNA binding;nucleic acid binding;nucleotide binding;poly(A) RNA binding;poly-purine tract binding;RNA binding;single-stranded RNA binding	cell part;cytoplasm;cytoplasmic part;extracellular membrane-bounded organelle;extracellular organelle;extracellular region part;extracellular vesicular exosome;intracellular membrane-bounded organelle;intracellular non-membrane-bounded organelle;intracellular organelle;intracellular organelle part;intracellular part;lysosome;lytic vacuole;macromolecular complex;membrane-bounded organelle;membrane…	4600000	2	2	5.6	43.448	1.09e-06	0	0	2620000	1990000	0	0	2	2	0	0	2	2	392
592	IPI00852851;IPI00008732;IPI00748784	IPI00852851;IPI00008732;IPI00748784	Protein TTG2;TraB domain-containing protein;cDNA FLJ77505;LP6054;Putative uncharacterized protein RP3-402G11.12;TRABD protein	PP2447;TRABD;TTG2;hCG_31856;RP3-402G11.12	Q9H4I3-1;Q9H4I3;Q19CC5;Q6XYC5;Q9H4I3-2	16.9846	14.9358	14.2213	14.8138	-2.76332	-0.12204		0.510416	0.313865	-1.44268	-1.13922				182000	1	1	3.4	42.692	0.0008637	0	0	70000	112000	0	0	1	1	0	0	1	1	379
623	IPI00009258;IPI00910700	IPI00009258;IPI00910700	[Protein ADP-ribosylarginine] hydrolase;ADP-ribose-L-arginine cleaving enzyme;cDNA FLJ77992, highly similar to Homo sapiens ADP-ribosylarginine hydrolase, mRNA;cDNA FLJ50373, highly similar to Protein ADP-ribosylarginine hydrolase (EC 3.2.2.19)	ADPRH;ARH1	P54922;A8K6X2;B4E341	16.1611	14.5014	16.0167	15.5805	-0.14441	1.07909		0.19341	0.651714	0.46734	0.441699	cellular macromolecule metabolic process;cellular metabolic process;cellular process;cellular protein metabolic process;macromolecule metabolic process;macromolecule modification;metabolic process;primary metabolic process;protein de-ADP-ribosylation;protein metabolic process;protein modification process	ADP-ribosylarginine hydrolase activity;binding;catalytic activity;cation binding;hydrolase activity;hydrolase activity, acting on glycosyl bonds;hydrolase activity, hydrolyzing N-glycosyl compounds;ion binding;magnesium ion binding;metal ion binding		434000	1	1	4.2	39.506	0.00067362	0	0	244000	191000	0	0	1	1	0	0	1	1	357
698	IPI00010303;IPI00412407;IPI00797953;IPI00657650;IPI00796607;IPI00797364	IPI00010303;IPI00412407;IPI00797953	Leupin;Peptidase inhibitor 11;Serpin B4;Squamous cell carcinoma antigen 2;cDNA FLJ75229, highly similar to Homo sapiens serpin peptidase inhibitor, clade B (ovalbumin), member 4 (SERPINB4), mRNA;SCCA2b;Serpin peptidase inhibitor, clade B (Ovalbumin), member 4, isoform CRA_a	PI11;SCCA2;SERPINB4;hCG_1775797	P48594;A8K847;Q86W03;Q86W05;Q9BYF7	15.4739	15.8656	12.8572	22.0886	-2.61673	6.223		0.134327	0.694108	1.80314	0.374106	biological regulation;negative regulation of biological process;negative regulation of catalytic activity;negative regulation of cell killing;negative regulation of defense response;negative regulation of endopeptidase activity;negative regulation of hydrolase activity;negative regulation of immune effector process;negative regulation of immune response;negative regulation of immune system proces…	binding;endopeptidase inhibitor activity;endopeptidase regulator activity;enzyme binding;enzyme inhibitor activity;enzyme regulator activity;peptidase inhibitor activity;peptidase regulator activity;protease binding;protein binding;serine-type endopeptidase inhibitor activity	cell part;cytoplasm;extracellular membrane-bounded organelle;extracellular organelle;extracellular region part;extracellular space;extracellular vesicular exosome;intracellular;intracellular part;membrane-bounded organelle;membrane-bounded vesicle;organelle;vesicle	18900000	20	8	53.6	44.853	1.12e-140	0	0	20800	18900000	4	0	3	20	0	0	1	8	390
988	IPI00015809	IPI00015809	Probable O-sialoglycoprotein endopeptidase	GCPL1;OSGEP	Q9NPF4	15.3129	15.9368	15.0232	15.5508	-0.28964	-0.38606		0.305219	0.584627	-0.33785	-0.555194	adenosine metabolic process;cellular macromolecule metabolic process;cellular metabolic process;cellular nitrogen compound metabolic process;cellular process;heterocycle metabolic process;macromolecule metabolic process;macromolecule modification;metabolic process;ncRNA metabolic process;ncRNA processing;nitrogen compound metabolic process;nucleic acid metabolic process;nucleobase-containing comp…	binding;catalytic activity;cation binding;ion binding;metal ion binding;transferase activity;transferase activity, transferring acyl groups	cell part;cytoplasm;EKC/KEOPS complex;intracellular membrane-bounded organelle;intracellular organelle;intracellular part;macromolecular complex;membrane-bounded organelle;nucleus;organelle;protein complex	787000	2	2	6.9	36.426	7.1e-11	0	478000	122000	187000	0	1	1	1	0	1	1	1	335
1011	IPI00016046;IPI00515096	IPI00016046;IPI00515096	Protein MGR2 homolog;Reactive oxygen species modulator 1	C20orf52;ROMO1	P60602-1;P60602;P60602-2	15.2083	14.6308	15.3269	15.7706	0.1185	1.13973		0.645523	0.31594	0.629117	1.11517	aging;biological regulation;cell aging;cellular process;cellular response to chemical stimulus;cellular response to oxidative stress;cellular response to reactive oxygen species;cellular response to stimulus;cellular response to stress;defense response;defense response to bacterium;developmental process;multi-organism process;positive regulation of biological process;positive regulation of cell p…		cell part;cytoplasmic part;integral to membrane;intracellular membrane-bounded organelle;intracellular organelle;intracellular organelle part;intracellular part;intrinsic to membrane;membrane;membrane part;membrane-bounded organelle;mitochondrial inner membrane;mitochondrial membrane;mitochondrial part;mitochondrion;organelle;organelle inner membrane;organelle membrane;organelle part	221000	1	1	21.5	8.1828	6.1e-05	0	0	159000	62900	0	0	1	1	0	0	1	1	79
1080	IPI00017597;IPI00553216;IPI00892961;IPI00922609	IPI00017597;IPI00553216;IPI00892961	EB1 protein family member 3;End-binding protein 3;Microtubule-associated protein RP/EB family member 3;RP3;cDNA, FLJ92661, highly similar to Homo sapiens microtubule-associated protein, RP/EB family, member 3 (MAPRE3), mRNA;MAPRE3 protein;Microtubule-associated protein, RP/EB family, member 3, isoform CRA_c;Putative uncharacterized protein MAPRE3	MAPRE3;hCG_23708	Q9UPY8-1;Q9UPY8;B2R5W6;Q6FHB0;Q9UPY8-2;C9JB30	14.4037	15.7641	16.525	16.4767	2.12127	0.71268		0.762457	0.208169	1.41697	1.60907	biological regulation;cell cycle phase;cell cycle process;cell division;cellular component organization;cellular component organization at cellular level;cellular component organization or biogenesis;cellular component organization or biogenesis at cellular level;cellular process;mitosis;nuclear division;organelle fission;organelle organization;positive regulation of biological process;positive r…	binding;cytoskeletal protein binding;microtubule binding;protein binding;tubulin binding	cell part;cytoplasm;cytoplasmic part;cytoskeletal part;cytoskeleton;intracellular non-membrane-bounded organelle;intracellular organelle;intracellular organelle part;intracellular part;microtubule cytoskeleton;microtubule plus end;midbody;non-membrane-bounded organelle;organelle;organelle part;perinuclear region of cytoplasm	701000	4	1	10	31.982	3.96e-10	0	0	346000	355000	3	3	4	4	0	0	1	1	281
1264	IPI00021301;IPI00790886	IPI00021301;IPI00790886	Aminoacylase-2;Aspartoacylase;ASPA protein;Aspartoacylase (Canavan disease), isoform CRA_a;cDNA, FLJ93347, Homo sapiens aspartoacylase (aminoacylase 2, Canavan disease)(ASPA), mRNA	ACY2;ASP;ASPA;hCG_32633	P45381;Q6FH48	15.3328	14.0011	16.5065	17.5432	1.17366	3.54215		0.967502	0.149434	2.35791	2.25883	amine catabolic process;amine metabolic process;aspartate catabolic process;aspartate family amino acid catabolic process;aspartate family amino acid metabolic process;aspartate metabolic process;axon ensheathment;axon ensheathment in central nervous system;biological regulation;carboxylic acid catabolic process;carboxylic acid metabolic process;catabolic process;cellular amine metabolic process;…	aminoacylase activity;aspartoacylase activity;binding;catalytic activity;cation binding;hydrolase activity;hydrolase activity, acting on carbon-nitrogen (but not peptide) bonds;hydrolase activity, acting on carbon-nitrogen (but not peptide) bonds, in linear amides;hydrolase activity, acting on ester bonds;ion binding;metal ion binding	cell part;cytoplasm;extracellular membrane-bounded organelle;extracellular organelle;extracellular region part;extracellular vesicular exosome;intracellular membrane-bounded organelle;intracellular organelle;intracellular part;membrane-bounded organelle;membrane-bounded vesicle;nucleus;organelle;vesicle	1080000	1	1	3.5	35.735	0.0015488	0	0	342000	743000	0	0	1	1	0	0	1	1	313
1318	IPI00022204;IPI00307466;IPI00796012	IPI00022204;IPI00307466	Protein T4-A;Serpin B3;Squamous cell carcinoma antigen 1;Squamous cell carcinoma antigen-1 isoform SCCA-PD	SCCA;SCCA1;SERPINB3	P29508-1;P29508;B3W5Y6;P29508-2;A6NDM2	15.3537	16.2312	15.2438	21.9916	-0.10997	5.76041		0.306567	0.453232	2.82522	0.784275	autocrine signaling;biological regulation;cell communication;cell-cell signaling;cellular process;entry into cell of other organism involved in symbiotic interaction;entry into host;entry into host cell;entry into other organism involved in symbiotic interaction;entry of virus into host cell;interaction with host;interspecies interaction between organisms;locomotion;movement in environment of oth…	binding;cysteine-type endopeptidase inhibitor activity;endopeptidase inhibitor activity;endopeptidase regulator activity;enzyme binding;enzyme inhibitor activity;enzyme regulator activity;peptidase inhibitor activity;peptidase regulator activity;protease binding;protein binding;receptor activity;serine-type endopeptidase inhibitor activity;viral receptor activity	cell part;cytoplasm;cytoplasmic part;cytoplasmic vesicle;extracellular membrane-bounded organelle;extracellular organelle;extracellular region part;extracellular space;extracellular vesicular exosome;intracellular membrane-bounded organelle;intracellular organelle;intracellular part;membrane-bounded organelle;membrane-bounded vesicle;nucleus;organelle;vesicle	17800000	17	5	43.6	44.564	3.43e-107	0	0	114000	17600000	4	0	3	17	0	0	1	5	390
1466	IPI00024705	IPI00024705	GAIP C-terminus-interacting protein;PDZ domain-containing protein GIPC1;RGS19-interacting protein 1;RGS-GAIP-interacting protein;Tax interaction protein 2;cDNA FLJ76072, highly similar to Homo sapiens GIPC PDZ domain containing family, member 1 (GIPC1), transcript variant 1, mRNA	C19orf3;GIPC;GIPC1;RGS19IP1	O14908;A8K2I7;A8MZG3	14.36	16.5178	16.7207	15.7936	2.36064	-0.72417		0.253358	0.566067	0.818237	0.595413	biological regulation;cell communication;cell migration;cell motility;cell surface receptor linked signaling pathway;cell-cell signaling;cellular component movement;cellular process;cellular response to stimulus;endothelial cell migration;establishment of localization;establishment of localization in cell;establishment of protein localization;glutamate secretion;G-protein coupled receptor protein…	actin binding;binding;cytoskeletal protein binding;identical protein binding;myosin binding;protein binding;protein dimerization activity;protein homodimerization activity;receptor binding	brush border;cell cortex;cell part;cell projection;cell projection part;clathrin-coated vesicle;coated vesicle;cytoplasm;cytoplasmic membrane-bounded vesicle;cytoplasmic part;cytoplasmic vesicle;cytosol;dendritic shaft;dendritic spine;endocytic vesicle;extracellular membrane-bounded organelle;extracellular organelle;extracellular region part;extracellular vesicular exosome;intracellular membrane-…	617000	1	1	4.5	36.049	0.00079845	0	0	397000	221000	0	0	1	1	0	0	1	1	333
1624	IPI00027409	IPI00027409	AGP7;C-ANCA antigen;Leukocyte proteinase 3;Myeloblastin;Neutrophil proteinase 4;P29;Wegener autoantigen	MBN;PRTN3	P24158	15.3576	14.2206	16.6382	18.8965	1.28065	4.67592		0.845833	0.169069	2.97828	2.03409	biological regulation;blood coagulation;cell differentiation;cellular developmental process;cellular process;coagulation;collagen catabolic process;collagen metabolic process;dendritic cell differentiation;developmental process;hemostasis;leukocyte differentiation;macromolecule metabolic process;mature dendritic cell differentiation;metabolic process;multicellular organismal catabolic process;mul…	binding;catalytic activity;endopeptidase activity;enzyme binding;hydrolase activity;peptidase activity;peptidase activity, acting on L-amino acid peptides;protein binding;serine hydrolase activity;serine-type endopeptidase activity;serine-type peptidase activity	cell part;cytoplasmic part;cytosol;extracellular membrane-bounded organelle;extracellular organelle;extracellular region part;extracellular space;extracellular vesicular exosome;intracellular part;membrane;membrane-bounded organelle;membrane-bounded vesicle;organelle;plasma membrane;vesicle	2450000	2	2	7.8	27.807	7.73e-06	0	0	96300	2350000	0	0	1	2	0	0	1	2	256
1659	IPI00027970;IPI00410587;IPI00550365;IPI00167750;IPI00101278;IPI00410586	IPI00027970;IPI00410587;IPI00550365;IPI00167750;IPI00101278;IPI00410586	Alpha-CP3;Poly(rC)-binding protein 3;Putative uncharacterized protein PCBP3;Poly(RC) binding protein 3	PCBP3	P57721-1;P57721;P57721-4;A8MX33;Q5MJP6;P57721-5;P57721-2;C9JH66;P57721-3	16.3694	15.0142	13.5746	14.1752	-2.79485	-0.83894		0.873491	0.170871	-1.81689	-1.9304	cellular macromolecule metabolic process;cellular metabolic process;cellular nitrogen compound metabolic process;cellular process;macromolecule metabolic process;metabolic process;mRNA metabolic process;nitrogen compound metabolic process;nucleic acid metabolic process;nucleobase-containing compound metabolic process;primary metabolic process;RNA metabolic process	binding;DNA binding;nucleic acid binding;RNA binding	cell part;cytoplasmic part;cytosol;extracellular membrane-bounded organelle;extracellular organelle;extracellular region part;extracellular vesicular exosome;intracellular membrane-bounded organelle;intracellular organelle;intracellular part;macromolecular complex;membrane-bounded organelle;membrane-bounded vesicle;nucleus;organelle;ribonucleoprotein complex;vesicle	117000	5	1	17.3	39.465	3.22e-57	0	0	44800	72000	4	4	5	5	0	0	1	1	371
1791	IPI00030783;REV__IPI00401213;IPI00878538;IPI00795460	IPI00030783	Signal transducer and activator of transcription 5A;cDNA FLJ75126, highly similar to Homo sapiens signal transducer and activator of transcription 5A (STAT5A), mRNA;cDNA FLJ54464, highly similar to Signal transducer and activator of transcription 5A;Signal transducer and activator of transcription 5A variant delta5;Signal transducer and activator of transcription 5A variant	STAT5;STAT5A	P42229;A8K6I5;Q1KLZ6;Q59GY7;Q8WWS9	15.8986	17.8038	16.2949	17.4815	0.39632	-0.32234		0.0102399	0.979859	0.0369935	0.0279775	2-oxoglutarate metabolic process;allantoin metabolic process;amine metabolic process;anatomical structure development;anatomical structure morphogenesis;biological regulation;biosynthetic process;body fluid secretion;branched chain family amino acid metabolic process;carboxylic acid metabolic process;cell activation;cell differentiation;cellular amide metabolic process;cellular amine metabolic pr…	binding;core promoter binding;core promoter sequence-specific DNA binding;DNA binding;molecular transducer activity;nucleic acid binding;nucleic acid binding transcription factor activity;regulatory region DNA binding;regulatory region nucleic acid binding;RNA polymerase II core promoter sequence-specific DNA binding;RNA polymerase II regulatory region DNA binding;RNA polymerase II regulatory reg…	cell part;cytoplasm;cytoplasmic part;cytosol;intracellular membrane-bounded organelle;intracellular organelle;intracellular organelle part;intracellular part;membrane-bounded organelle;nuclear part;nucleoplasm;nucleus;organelle;organelle part	884000	12	1	15.2	90.646	3.31e-54	0	0	230000	654000	7	9	11	10	0	0	1	1	794
1909	IPI00033349;IPI00892567;IPI00893307;IPI00892685	IPI00033349;IPI00892567;IPI00893307;IPI00892685	Mammalian guanine nucleotide exchange factor mSec12;Prolactin regulatory element-binding protein;cDNA FLJ77763, highly similar to Homo sapiens prolactin regulatory element binding (PREB), mRNA;PREB protein;Prolactin regulatory element binding, isoform CRA_d;Prolactin regulatory element binding, isoform CRA_b;Putative uncharacterized protein PREB	PREB;SEC12;hCG_23709	Q9HCU5;A8K813;Q05DB2;Q53SZ8;B5MC98;C9J3U3;C9JZ49	15.8776	14.7988	15.7207	15.1869	-0.15692	0.38811		0.0627741	0.891859	0.115595	0.144165	biological regulation;biosynthetic process;carbohydrate metabolic process;cellular biosynthetic process;cellular carbohydrate metabolic process;cellular component organization;cellular component organization at cellular level;cellular component organization or biogenesis;cellular component organization or biogenesis at cellular level;cellular macromolecule biosynthetic process;cellular macromolec…	binding;DNA binding;nucleic acid binding	cell part;cytoplasmic part;endoplasmic reticulum membrane;endoplasmic reticulum part;Golgi apparatus part;Golgi membrane;integral to membrane;intracellular membrane-bounded organelle;intracellular organelle;intracellular organelle part;intracellular part;intrinsic to membrane;membrane;membrane part;membrane-bounded organelle;nucleus;organelle;organelle membrane;organelle part	1120000	2	2	3.6	45.468	0.00015277	0	0	842000	281000	0	0	2	1	0	0	2	1	417
1935	IPI00044326	IPI00044326	Carbohydrate sulfotransferase 14;Dermatan 4-sulfotransferase 1	CHST14;D4ST1;UNQ1925/PRO4400	Q8NCH0	16.2668	15.5986	14.1752	15.4154	-2.09158	-0.18324		0.606067	0.28355	-1.13741	-1.25772	amine metabolic process;aminoglycan biosynthetic process;aminoglycan metabolic process;biosynthetic process;carbohydrate biosynthetic process;carbohydrate metabolic process;cellular biosynthetic process;cellular macromolecule metabolic process;cellular metabolic process;cellular process;chondroitin sulfate biosynthetic process;chondroitin sulfate metabolic process;chondroitin sulfate proteoglycan…	anion binding;binding;catalytic activity;ion binding;N-acetylgalactosamine 4-O-sulfotransferase activity;phosphate ion binding;sulfotransferase activity;transferase activity;transferase activity, transferring sulfur-containing groups	cell part;cytoplasmic part;extracellular membrane-bounded organelle;extracellular organelle;extracellular region part;extracellular vesicular exosome;Golgi apparatus part;Golgi membrane;integral to membrane;intracellular organelle part;intracellular part;intrinsic to membrane;membrane;membrane part;membrane-bounded organelle;membrane-bounded vesicle;organelle;organelle membrane;organelle part;ves…	726000	1	1	2.7	42.996	0.00030714	0	0	235000	491000	0	0	1	1	0	0	1	1	376
1979	IPI00102425;IPI00062336;IPI00385260;IPI00640866	IPI00102425;IPI00062336;IPI00385260;IPI00640866	Cyclin-dependent kinase inhibitor 2B-related protein;p15INK4B-related protein;Regulation of nuclear pre-mRNA domain-containing protein 1A	P15RS;RPRD1A	Q96P16-1;Q96P16;Q96P16-2;Q96P16-3	14.5414	15.3835	17.6382	15.6855	3.09681	0.30206		0.600194	0.26365	1.69943	1.34527	biological regulation;cellular macromolecule metabolic process;cellular metabolic process;cellular process;cellular protein metabolic process;dephosphorylation;dephosphorylation of RNA polymerase II C-terminal domain;macromolecule metabolic process;macromolecule modification;metabolic process;phosphate-containing compound metabolic process;phosphorus metabolic process;primary metabolic process;pr…		cell part;DNA-directed RNA polymerase II, holoenzyme;intracellular organelle part;intracellular part;macromolecular complex;nuclear part;nucleoplasm part;organelle part;protein complex	953000	2	1	10.9	35.719	4.6e-16	0	0	748000	205000	0	0	2	1	0	0	1	1	312
2092	IPI00105518;IPI00940947;IPI00903053	IPI00105518;IPI00940947;IPI00903053	Doa10 homolog;E3 ubiquitin-protein ligase MARCH6;Membrane-associated RING finger protein 6;Membrane-associated RING-CH protein VI;Protein TEB-4;RING finger protein 176;cDNA FLJ10108 fis, clone HEMBA1002609, highly similar to Homo sapiens membrane-associated ring finger (C3HC4) 6 (MARCH6), mRNA	KIAA0597;MARCH6;RNF176;TEB4	O60337;A5PKZ4;B3KM28	15.1122	14.7193	15.601	16.3408	0.48872	1.62157		0.892705	0.190553	1.05515	1.70492	cellular macromolecule metabolic process;cellular metabolic process;cellular process;cellular protein metabolic process;macromolecule metabolic process;macromolecule modification;metabolic process;primary metabolic process;protein K48-linked ubiquitination;protein metabolic process;protein modification by small protein conjugation;protein modification by small protein conjugation or removal;prote…	acid-amino acid ligase activity;binding;catalytic activity;cation binding;enzyme binding;ion binding;ligase activity;ligase activity, forming carbon-nitrogen bonds;metal ion binding;protein binding;small conjugating protein ligase activity;transition metal ion binding;ubiquitin conjugating enzyme binding;ubiquitin-protein ligase activity;zinc ion binding	cell part;cytoplasmic part;endoplasmic reticulum part;integral to endoplasmic reticulum membrane;integral to membrane;integral to organelle membrane;intracellular organelle part;intracellular part;intrinsic to endoplasmic reticulum membrane;intrinsic to membrane;intrinsic to organelle membrane;membrane;membrane part;organelle part	599000	1	1	1.5	102.54	0.00011216	0	0	258000	341000	0	0	1	1	0	0	1	1	910
2299	IPI00171410;IPI00927901;IPI00165665	IPI00171410;IPI00927901;IPI00165665	Uncharacterized protein C3orf21;Putative uncharacterized protein C3orf21	C3orf21;PSEC0251	Q8NBI6-1;Q8NBI6;C9JV19;Q8NBI6-2	15.7432	15.6431	16.8113	15.3512	1.06807	-0.29189		0.187852	0.668704	0.388092	0.416522		catalytic activity;transferase activity;transferase activity, transferring glycosyl groups;transferase activity, transferring pentosyl groups	cell part;cytoplasmic part;endoplasmic reticulum membrane;endoplasmic reticulum part;integral to membrane;intracellular organelle part;intracellular part;intrinsic to membrane;membrane;membrane part;organelle membrane;organelle part	1890000	2	2	4.8	43.806	8.08e-06	0	0	1090000	795000	0	0	2	2	0	0	2	2	393
2715	IPI00514611;IPI00514847;IPI00945113;IPI00515033;IPI00221233;IPI00926856;IPI00927314;IPI00921851;IPI00944935	IPI00514611;IPI00514847;IPI00945113;IPI00515033;IPI00221233;IPI00926856;IPI00927314;IPI00921851;IPI00944935	Putative uncharacterized protein BCAP29;B-cell receptor-associated protein 29, isoform CRA_a;B-cell receptor-associated protein 29;B-cell receptor-associated protein 29, isoform CRA_b;cDNA FLJ76637, highly similar to Homo sapiens B-cell receptor-associated protein 29 (BCAP29), transcript variant 2, mRNA;cDNA FLJ53907, highly similar to B-cell receptor-associated protein 29;cDNA FLJ52159, highly s…	BCAP29;hCG_17195;BAP29;tcag7.984	A6NCU1;C9K095;A6NME1;Q9UHQ4;A4D0R4;A6NFI0;C9IYK6;C9JTE9;C9JFP9;B7Z584;B7Z2L0	15.4845	16.4046	15.5687	16.5432	0.08415	0.13863		0.0539083	0.905183	0.11139	0.128016	apoptosis;cell death;cell differentiation;cellular developmental process;cellular localization;cellular macromolecule localization;cellular process;cellular protein localization;death;developmental process;ER to Golgi vesicle-mediated transport;establishment of localization;establishment of localization in cell;establishment of protein localization;Golgi vesicle transport;intracellular protein tr…		cell part;cytoplasmic part;endoplasmic reticulum;endoplasmic reticulum membrane;endoplasmic reticulum part;integral to membrane;intracellular membrane-bounded organelle;intracellular organelle;intracellular organelle part;intracellular part;intrinsic to membrane;membrane;membrane part;membrane-bounded organelle;organelle;organelle membrane;organelle part	554000	2	2	2.9	40.797	4.78e-05	0	0	108000	446000	0	0	1	2	0	0	1	2	348
3060	IPI00300376	IPI00300376	Protein-glutamine gamma-glutamyltransferase E;Protein-glutamine gamma-glutamyltransferase E 27 kDa catalytic chain;Protein-glutamine gamma-glutamyltransferase E 50 kDa non-catalytic chain;Transglutaminase E;Transglutaminase-3	TGM3	Q08188	15.2401	15.5034	13.9658	15.9083	-1.27432	0.40489		0.154434	0.695959	-0.434712	-0.368356	anatomical structure morphogenesis;cell differentiation;cell envelope organization;cellular component assembly;cellular component organization;cellular component organization or biogenesis;cellular developmental process;cellular macromolecule metabolic process;cellular metabolic process;cellular process;cellular protein metabolic process;developmental process;epidermal cell differentiation;epithe…	binding;calcium ion binding;catalytic activity;cation binding;ion binding;metal ion binding;protein-glutamine gamma-glutamyltransferase activity;transferase activity;transferase activity, transferring acyl groups;transferase activity, transferring amino-acyl groups	cell part;cytoplasm;extracellular membrane-bounded organelle;extracellular organelle;extracellular region part;extracellular vesicular exosome;extrinsic to internal side of plasma membrane;extrinsic to membrane;extrinsic to plasma membrane;intracellular part;membrane part;membrane-bounded organelle;membrane-bounded vesicle;organelle;plasma membrane part;vesicle	306000	2	1	2.9	76.631	8.27e-07	0	0	45900	260000	1	1	2	2	0	0	1	1	693
3466	IPI00409761;IPI00409762	IPI00409761;IPI00409762	CHETK-alpha;Choline kinase alpha;Ethanolamine kinase;	CHK;CHKA;CKI	P35790-1;P35790;P35790-2	14.9854	14.8709	16.0447	15.6183	1.05936	0.74741		1.26074	0.148823	0.903389	2.14692	alcohol metabolic process;amine biosynthetic process;amine metabolic process;biological regulation;biosynthetic process;CDP-choline pathway;cellular amine metabolic process;cellular biogenic amine biosynthetic process;cellular biogenic amine metabolic process;cellular biosynthetic process;cellular lipid metabolic process;cellular metabolic process;cellular nitrogen compound biosynthetic process;c…	adenyl nucleotide binding;adenyl ribonucleotide binding;alcohol binding;amine binding;ATP binding;binding;carboxylic ester hydrolase activity;catalytic activity;cation binding;choline binding;choline kinase activity;cholinesterase activity;drug binding;ethanolamine kinase activity;hydrolase activity;hydrolase activity, acting on ester bonds;ion binding;kinase activity;molecular transducer activit…	cell part;cytoplasmic part;cytosol;intracellular part	558000	1	1	3.1	52.248	3.96e-05	0	0	351000	206000	0	0	1	1	0	0	1	1	457
3528	IPI00446767;IPI00952807;IPI00749371;IPI00844327;IPI00413270;IPI00947122;IPI00877770;IPI00945441	IPI00446767;IPI00952807;IPI00749371;IPI00844327;IPI00413270;IPI00947122;IPI00877770	Transducin-like enhancer protein 4;Transducin-like enhancer of split 4 (E(Sp1) homolog, Drosophila);Putative uncharacterized protein TLE1;Transducin-like enhancer of split 1 (E(Sp1) homolog, Drosophila);E(Sp1) homolog;Enhancer of split groucho-like protein 1;Transducin-like enhancer protein 1;cDNA FLJ59241, highly similar to Transducin-like enhancer protein 1;Transducin-like enhancer protein 1 va…	KIAA1261;TLE4;RP11-79D8.3-002;TLE1;RP11-203D19.1-005	Q04727-3;Q04727;Q5JTT6;Q04727-1;A6NFH2;Q5T3G2;Q04724;B4DEF9;Q59EF7;A8MSP9;Q04727-2;B3KQ29	15.8181	15.9433	17.3495	16.1155	1.5314	0.1722		0.518152	0.334455	0.851801	1.03859	anatomical structure morphogenesis;biological regulation;cell surface receptor linked signaling pathway;cellular process;cellular response to stimulus;developmental process;multicellular organismal development;multicellular organismal process;negative regulation of anoikis;negative regulation of apoptosis;negative regulation of biological process;negative regulation of biosynthetic process;negati…	binding;chromatin binding;identical protein binding;nucleic acid binding transcription factor activity;protein binding;protein binding transcription factor activity;RNA polymerase II transcription cofactor activity;RNA polymerase II transcription corepressor activity;RNA polymerase II transcription factor binding transcription factor activity;RNA polymerase II transcription factor binding transcr…	cell part;cytoplasm;cytoplasmic part;cytosol;intracellular membrane-bounded organelle;intracellular non-membrane-bounded organelle;intracellular organelle;intracellular organelle part;intracellular part;macromolecular complex;membrane-bounded organelle;non-membrane-bounded organelle;nuclear part;nucleolus;nucleoplasm;nucleoplasm part;nucleus;organelle;organelle part;protein complex;transcription …	732000	4	1	5	87.701	2.98e-12	0	0	478000	254000	3	3	4	2	0	0	1	1	805
3755	IPI00478986	IPI00478986			A6NL17	13.6783	15.0833	16.68	15.92	3.00178	0.83663		0.859512	0.168661	1.91921	1.92162				626000	3	1	9.9	29.734	3.69e-06	0	0	385000	241000	2	2	2	2	0	0	1	1	263
3803	IPI00549972;IPI00789498	IPI00549972;IPI00789498	LIM domain-containing protein 2	LIMD2;SB143	Q9BT23	16.4538	16.1366	16.0827	17.6453	-0.37117	1.50861		0.259931	0.581127	0.568724	0.570298		binding;cation binding;ion binding;metal ion binding;transition metal ion binding;zinc ion binding		498000	2	1	12.6	14.07	7.71e-05	0	0	268000	230000	1	1	2	2	0	0	1	1	127
3805	IPI00550165;IPI00871975;IPI00790347	IPI00550165;IPI00871975;IPI00790347	Dehydrogenase/reductase SDR family member 7B	CGI-93;DHRS7B;UNQ212/PRO238	Q6IAN0	15.163	14.1661	16.4752	17.6096	1.31213	3.44352		1.05662	0.142926	2.37782	2.48953		catalytic activity;oxidoreductase activity	cell part;cytoplasmic part;endoplasmic reticulum membrane;endoplasmic reticulum part;integral to membrane;intracellular organelle part;intracellular part;intrinsic to membrane;membrane;membrane part;organelle membrane;organelle part	1110000	1	1	4	35.119	0.00020455	0	0	335000	778000	0	0	1	1	0	0	1	1	325
3836	IPI00790248;IPI00553138	IPI00790248;IPI00553138	Synaptobrevin-2;Vesicle-associated membrane protein 2	SYB2;VAMP2	P63027;Q9BUC2	14.6946	15.8066	16.1257	16.4186	1.43109	0.61201		0.662306	0.268279	1.02155	1.31812	biological regulation;calcium ion-dependent exocytosis;cell activation;cell activation involved in immune response;cell communication;cell-cell signaling;cellular component assembly;cellular component organization;cellular component organization at cellular level;cellular component organization or biogenesis;cellular component organization or biogenesis at cellular level;cellular macromolecule me…	binding;calcium-dependent protein binding;calmodulin binding;lipid binding;phospholipid binding;protein binding;protein self-association;SNAP receptor activity;SNARE binding;syntaxin binding;syntaxin-1 binding	cell junction;cell part;cell projection;cell projection part;clathrin coated vesicle membrane;clathrin sculpted gamma-aminobutyric acid transport vesicle membrane;clathrin sculpted glutamate transport vesicle membrane;clathrin sculpted monoamine transport vesicle membrane;clathrin-coated vesicle;coated vesicle;coated vesicle membrane;cytoplasmic membrane-bounded vesicle;cytoplasmic part;cytoplasm…	374000	4	1	34.7	12.934	9.78e-75	0	0	276000	98600	2	3	4	3	0	0	1	1	118
3974	IPI00742127	IPI00742127				14.3534	16.6003	16.5219	16.68	2.16853	0.07975		0.373286	0.419989	1.12414	0.847623				755000	9	1	31.8	31.753	9.29e-105	0	0	346000	409000	7	7	8	7	0	0	1	1	299
4174	IPI00902680	IPI00902680	cDNA FLJ39696 fis, clone SMINT2011033, highly similar to Sorting and assembly machinery component 50 homolog		B3KUE6	19.5242	15.6241	21.6276	21.9672	2.10336	6.34312		0.786066	0.167479	4.22324	1.95752			cell part;membrane;outer membrane	35500000	8	1	33.2	30.212	2.85e-124	1910000	0	16800000	16800000	4	3	8	8	1	0	1	1	274
877	IPI00013508;IPI00019884;IPI00936352;IPI00032137;IPI00954154	IPI00013508	Alpha-actinin cytoskeletal isoform;Alpha-actinin-1;F-actin cross-linking protein;Non-muscle alpha-actinin-1;cDNA FLJ54432, highly similar to Alpha-actinin-1;Alpha-actinin 1	ACTN1	P12814;B7Z2W3;Q5ZEZ4	16.5432	14.4443	18.417	17.2326	1.87379	2.78824		0.715061	0.198485	2.33101	1.65907	actin crosslink formation;actin cytoskeleton organization;actin filament bundle assembly;actin filament organization;actin filament-based process;biological regulation;blood coagulation;cell activation;cell junction assembly;cell junction organization;cell-substrate junction assembly;cellular component assembly;cellular component assembly at cellular level;cellular component organization;cellular…	binding;calcium ion binding;cation binding;cytoskeletal protein binding;double-stranded RNA binding;integrin binding;ion binding;ion channel binding;ligand-dependent nuclear receptor transcription coactivator activity;metal ion binding;nucleic acid binding;protein binding;protein binding transcription factor activity;protein complex binding;receptor binding;RNA binding;transcription coactivator a…	actin filament bundle;actomyosin;adherens junction;anchoring junction;cell cortex part;cell junction;cell part;cell projection;cell projection part;cell-cell adherens junction;cell-cell junction;cell-substrate adherens junction;cell-substrate junction;contractile fiber part;cortical actin cytoskeleton;cortical cytoskeleton;cytoplasm;cytoplasmic membrane-bounded vesicle lumen;cytoplasmic part;cyto…	1670000	60	1	68.4	103.06	0	117000	0	1000000	554000	59	58	59	60	1	0	1	1	892
451	IPI00006538	IPI00006538	Phosphatidylserine synthase 2;Serine-exchange enzyme II	PSS2;PTDSS2	Q9BVG9	14.0102	16.1448	15.8411	15.0189	1.83089	-1.12594		0.103977	0.789722	0.352473	0.262303	biosynthetic process;cellular biosynthetic process;cellular lipid metabolic process;cellular metabolic process;cellular process;glycerolipid biosynthetic process;glycerolipid metabolic process;glycerophospholipid biosynthetic process;glycerophospholipid metabolic process;lipid biosynthetic process;lipid metabolic process;metabolic process;organophosphate metabolic process;phosphatidylserine biosy…	catalytic activity;CDP-alcohol phosphatidyltransferase activity;CDP-diacylglycerol-serine O-phosphatidyltransferase activity;phosphotransferase activity, for other substituted phosphate groups;transferase activity;transferase activity, transferring phosphorus-containing groups	cell part;cytoplasmic part;endoplasmic reticulum membrane;endoplasmic reticulum part;integral to membrane;intracellular organelle part;intracellular part;intrinsic to membrane;membrane;membrane part;organelle membrane;organelle part	697000	1	1	2.5	56.252	0.00065458	58700	0	199000	439000	1	0	1	1	1	0	1	1	487
1251	IPI00926820;IPI00926934;IPI00021058;IPI00940366;IPI00328342;IPI00927034;IPI00924711;IPI00927879;IPI00387156;IPI00926539;IPI00926896;IPI00719704;IPI00719757;IPI00927639;IPI00927188;IPI00924940	IPI00926820;IPI00926934;IPI00021058;IPI00940366;IPI00328342;IPI00927034;IPI00924711;IPI00927879;IPI00387156;IPI00926539;IPI00926896;IPI00719704;IPI00719757;IPI00927639;IPI00927188	Solute carrier family 4 sodium bicarbonate cotransporter member 7;Putative uncharacterized protein SLC4A7;Sodium bicarbonate cotransporter 2;Sodium bicarbonate cotransporter 2b;Sodium bicarbonate cotransporter 3;Solute carrier family 4 member 7;Solute carrier family 4 sodium bicarbonate cotransporter member 7 truncated type 4 variant;Solute carrier family 4 sodium bicarbonate cotransporter member…	SLC4A7;BT;NBC2;NBC2B;NBC3;SBC2;SLC4A6	B5M451;C9JST9;B5M453;Q9Y6M7-3;Q9Y6M7;B2CI53;C9JXL3;C9JJN1;Q9Y6M7-1;B5M450;B5M449;B5M452;Q9Y6M7-2;C9JRP1;Q9Y6M7-4;Q9Y6M7-5;C9J9I5;C9JAI2;B6DY52;B6DY53	18.7634	14.7687	20.5545	21.4626	1.79106	6.6939		0.759077	0.168859	4.24248	1.88696	anatomical structure development;anatomical structure morphogenesis;anion transport;auditory receptor cell development;bicarbonate transport;biological regulation;cation homeostasis;cation transport;cell death;cell development;cellular cation homeostasis;cellular chemical homeostasis;cellular developmental process;cellular homeostasis;cellular ion homeostasis;cellular monovalent inorganic cation …	active transmembrane transporter activity;anion transmembrane transporter activity;anion:anion antiporter activity;anion:cation symporter activity;antiporter activity;bicarbonate transmembrane transporter activity;cation transmembrane transporter activity;inorganic anion exchanger activity;inorganic anion transmembrane transporter activity;inorganic cation transmembrane transporter activity;ion t…	apical plasma membrane;basolateral plasma membrane;cell part;cell projection;integral to membrane;integral to plasma membrane;intracellular part;intrinsic to membrane;intrinsic to plasma membrane;membrane;membrane part;microvillus;organelle part;plasma membrane;plasma membrane part;stereocilium	17200000	5	4	5	140.76	2.51e-20	633000	0	7150000	9450000	4	1	5	4	3	0	4	3	1259
3927	IPI00645947;IPI00647076;IPI00952915;IPI00869092;IPI00869048;IPI00869330	IPI00645947;IPI00647076;IPI00952915;IPI00869092;IPI00869048	Rotatin;Putative uncharacterized protein RTTN	RTTN	Q86VV8-1;Q86VV8;Q86VV8-3;C9JTR3;Q86VV8-5;Q86VV8-4	18.3056	15.4518	19.9054	19.3365	1.59973	3.88464		0.698663	0.198767	2.74219	1.65693	determination of bilateral symmetry;determination of left/right symmetry;developmental process;pattern specification process;specification of symmetry		cell part;cytoplasm;intracellular part	7320000	3	3	1.4	248.57	2.56e-10	119000	0	4570000	2630000	2	0	2	3	2	0	2	3	2226
566	IPI00008285	IPI00008285	Autosomal highly conserved protein;Protein FAM8A1;cDNA FLJ52149, highly similar to Protein FAM8A1	AHCP;FAM8A1	Q9UBU6;B2R725;B4DK49	14.2438	14.9955	15.7019	15.5111	1.45808	0.51567		0.900023	0.195967	0.98687	1.67904			cell part;integral to membrane;intrinsic to membrane;membrane part	1360000	1	1	4.1	44.123	2.78e-05	76000	0	557000	724000	1	0	1	1	1	0	1	1	413
3735	IPI00477468	IPI00477468	RNA polymerase-associated protein CTR9 homolog;SH2 domain-binding protein 1;cDNA FLJ76427, highly similar to Homo sapiens SH2 domain binding protein 1 (tetratricopeptide repeat containing) (SH2BP1), mRNA	CTR9;KIAA0155;SH2BP1	Q6PD62;A8K6X9	14.5567	15.2462	15.9859	15.3853	1.42918	0.13916		0.641246	0.304787	0.784174	1.19326	biological regulation;biosynthetic process;cell fate commitment;cell fate commitment involved in formation of primary germ layers;cell surface receptor linked signaling pathway;cellular biosynthetic process;cellular component organization;cellular component organization at cellular level;cellular component organization or biogenesis;cellular component organization or biogenesis at cellular level;…	basal RNA polymerase II transcription machinery binding;basal transcription machinery binding;binding;enzyme binding;protein binding;RNA polymerase binding;RNA polymerase core enzyme binding;RNA polymerase II core binding	Cdc73/Paf1 complex;cell part;chromatin;chromosomal part;intracellular organelle part;intracellular part;macromolecular complex;nuclear body;nuclear part;nuclear speck;nucleoplasm part;organelle part;protein complex;transcription elongation factor complex;transcriptionally active chromatin	452000	1	1	2	133.5	1.78e-06	35800	0	179000	238000	1	0	1	1	1	0	1	1	1173
2103	IPI00106698	IPI00106698	Protein pelota homolog;cDNA FLJ31582 fis, clone NT2RI2002117, highly similar to Protein pelota homolog	CGI-17;PELO	Q9BRX2;B3KPC1	16.0743	16.4954	17.3408	16.8965	1.26651	0.40112		0.948986	0.202458	0.833818	1.64762	catabolic process;cell cycle;cell division;cell proliferation;cellular catabolic process;cellular component organization;cellular component organization at cellular level;cellular component organization or biogenesis;cellular component organization or biogenesis at cellular level;cellular macromolecule catabolic process;cellular macromolecule metabolic process;cellular metabolic process;cellular …	binding;catalytic activity;cation binding;endonuclease activity;hydrolase activity;hydrolase activity, acting on ester bonds;ion binding;metal ion binding;nuclease activity	cell part;cytoplasm;intracellular membrane-bounded organelle;intracellular organelle;intracellular part;membrane-bounded organelle;nucleus;organelle	4140000	4	4	9.6	43.377	2.1e-15	202000	0	2290000	1650000	1	0	4	2	1	0	4	2	385
2943	IPI00414463;IPI00296370;IPI00872246;IPI00651717	IPI00414463;IPI00296370;IPI00872246;IPI00651717	Leucine carboxyl methyltransferase 1;Protein-leucine O-methyltransferase;Putative uncharacterized protein LCMT1	CGI-68;LCMT;LCMT1	Q9UIC8-2;Q9UIC8;C9JSM4;A8MQ43;Q9UIC8-1;A6NL89	15.3443	14.6163	16.5219	16.0211	1.17761	1.40473		1.00064	0.167586	1.29117	2.01178	biological regulation;cellular macromolecule metabolic process;cellular metabolic process;cellular process;cellular protein metabolic process;C-terminal protein amino acid modification;C-terminal protein methylation;macromolecule metabolic process;macromolecule methylation;macromolecule modification;metabolic process;methylation;negative regulation of biological process;negative regulation of cel…	carboxyl-O-methyltransferase activity;catalytic activity;methyltransferase activity;O-methyltransferase activity;protein carboxyl O-methyltransferase activity;protein C-terminal carboxyl O-methyltransferase activity;protein methyltransferase activity;S-adenosylmethionine-dependent methyltransferase activity;transferase activity;transferase activity, transferring one-carbon groups	cell part;cytoplasmic part;cytosol;intracellular part	684000	1	1	2.8	41.105	0.00013038	43800	0	316000	325000	1	0	1	1	1	0	1	1	357
3904	IPI00414427;IPI00182313;IPI00414428;IPI00640481;IPI00643500;IPI00946233;IPI00640009	IPI00414427;IPI00182313;IPI00414428;IPI00640481;IPI00643500;IPI00946233	Protein transport protein Sec61 subunit alpha isoform 2;cDNA FLJ61445, highly similar to Protein transport protein Sec61 subunit alpha isoform 2;cDNA FLJ10578 fis, clone NT2RP2003433, highly similar to PROTEIN TRANSPORT PROTEIN SEC61 ALPHA SUBUNIT;cDNA FLJ11965 fis, clone HEMBB1001112, moderately similar to Homo sapiens sec61 homolog mRNA;cDNA FLJ32970 fis, clone TESTI2008840, highly similar to P…	SEC61A2;hCG_24888;SEC61A1	Q9H9S3-1;Q9H9S3;B4DX72;C9JF91;Q9NVQ7;Q9H9S3-2;B3KQ68;Q8TC24;A6NGV2;C9JXC6	17.2232	15.0405	18.1257	18.7955	0.90249	3.75502		0.749153	0.183884	2.32875	1.73583	antigen processing and presentation;antigen processing and presentation of exogenous antigen;antigen processing and presentation of exogenous peptide antigen;antigen processing and presentation of exogenous peptide antigen via MHC class I;antigen processing and presentation of exogenous peptide antigen via MHC class I, TAP-dependent;antigen processing and presentation of peptide antigen;antigen p…	binding;ribonucleoprotein binding;ribosome binding	cell part;cytoplasmic part;cytosol;endoplasmic reticulum membrane;endoplasmic reticulum part;integral to membrane;intracellular organelle part;intracellular part;intrinsic to membrane;membrane;membrane part;organelle membrane;organelle part	5010000	10	2	20	52.247	2.03e-75	280000	0	1920000	2810000	7	7	10	9	1	0	2	2	476
1436	IPI00024283;IPI00303883;IPI00916648	IPI00024283;IPI00303883;IPI00916648	FENS-1;Phosphoinositide-binding protein 1;WD repeat and FYVE domain-containing protein 1;WD40- and FYVE domain-containing protein 1;Zinc finger FYVE domain-containing protein 17;Putative uncharacterized protein WDFY1;WD repeat and FYVE domain containing 1, isoform CRA_a;cDNA FLJ13353 fis, clone OVARC1002182, weakly similar to BETA-TRCP (BETA-TRANSDUCIN REPEAT-CONTAINING PROTEIN)	KIAA1435;WDF1;WDFY1;ZFYVE17;hCG_2012548	Q8IWB7;Q53S17;Q9H8N9;C9JJ54	15.1236	15.7107	15.8727	15.0533	0.74903	-0.65743		0.0287841	0.954302	0.0458035	0.0650615		1-phosphatidylinositol binding;binding;cation binding;ion binding;lipid binding;metal ion binding;phosphatidylinositol binding;phospholipid binding;transition metal ion binding;zinc ion binding	cell part;cytoplasmic part;cytosol;early endosome;endosome;intracellular membrane-bounded organelle;intracellular organelle;intracellular part;membrane-bounded organelle;nucleus;organelle	1390000	1	1	3.9	46.323	1.24e-14	242000	0	763000	382000	1	0	1	1	1	0	1	1	410
4099	IPI00829917;IPI00180070;IPI00935417;IPI00936057	IPI00829917	IQ motif and SEC7 domain-containing protein 3	IQSEC3;KIAA1110	Q9UPP2-1;Q9UPP2	15.1596	15.2922	15.8337	18.3836	0.67412	3.09147		0.555583	0.274905	1.88279	1.275	actin cytoskeleton organization;actin filament-based process;biological regulation;cellular component organization;cellular component organization at cellular level;cellular component organization or biogenesis;cellular component organization or biogenesis at cellular level;cellular process;cytoskeleton organization;organelle organization;positive regulation of catalytic activity;positive regulat…	ARF guanyl-nucleotide exchange factor activity;enzyme regulator activity;GTPase regulator activity;guanyl-nucleotide exchange factor activity;nucleoside-triphosphatase regulator activity;small GTPase regulator activity	cell junction;cell part;cytoplasm;inhibitory synapse;intracellular part;membrane;postsynaptic membrane;synapse;synapse part;synaptic membrane	1440000	3	1	2.2	127.62	5.74e-07	35200	0	268000	1140000	2	1	2	2	1	0	1	1	1182
333	IPI00004944;IPI00924515;IPI00926117;IPI00926168;IPI00746904;IPI00925919;IPI00737057;IPI00097856;IPI00184876;IPI00889606;IPI00794077	IPI00004944;IPI00924515;IPI00926117;IPI00926168;IPI00746904;IPI00925919;IPI00737057;IPI00097856;IPI00184876;IPI00889606;IPI00794077	Sodium-driven chloride bicarbonate exchanger;Solute carrier family 4 member 10;cDNA FLJ58098, highly similar to Sodium-driven chloride bicarbonate exchanger;Putative uncharacterized protein SLC4A10;Electroneutral Na(+)-driven Cl-HCO3 exchanger;Electroneutral sodium bicarbonate exchanger 1;k-NBC3;Solute carrier family 4 member 8	NCBE;SLC4A10;KIAA0739;NBC;NBC3;NDCBE1;SLC4A8	Q6U841-1;Q6U841;B7Z1R0;C9JRS6;C9JZZ4;C9J240;C9JV56;Q6U841-2;Q2Y0W8-1;Q2Y0W8;Q2Y0W8-2;Q2Y0W8-3;Q2Y0W8-5;Q2Y0W8-4	16.1576	16.0424	16.8361	16.1033	0.67857	0.06093		0.372757	0.530073	0.369748	0.647622	anatomical structure development;anion transport;bicarbonate transport;biological regulation;cation homeostasis;cation transport;cellular cation homeostasis;cellular chemical homeostasis;cellular homeostasis;cellular ion homeostasis;cellular monovalent inorganic cation homeostasis;cellular process;chemical homeostasis;chloride transport;developmental process;establishment of localization;homeosta…	active transmembrane transporter activity;anion transmembrane transporter activity;anion:anion antiporter activity;anion:cation symporter activity;antiporter activity;bicarbonate transmembrane transporter activity;cation transmembrane transporter activity;inorganic anion exchanger activity;inorganic anion transmembrane transporter activity;inorganic cation transmembrane transporter activity;ion t…	basolateral plasma membrane;cell body membrane;cell part;cell projection;integral to membrane;integral to plasma membrane;intrinsic to membrane;intrinsic to plasma membrane;membrane;membrane part;neuron projection;neuronal cell body membrane;plasma membrane;plasma membrane part	802000	4	2	4.5	125.94	2.19e-08	155000	0	346000	301000	2	2	4	3	1	0	2	1	1118
901	IPI00013909;IPI00952737;IPI00759583	IPI00013909;IPI00952737;IPI00759583	Apoptosis-inducing factor 2;Apoptosis-inducing factor homologous mitochondrion-associated inducer of death;Apoptosis-inducing factor-like mitochondrion-associated inducer of death;p53-responsive gene 3 protein;Putative uncharacterized protein AIFM2	AIFM2;AMID;PRG3	Q9BRQ8-1;Q9BRQ8;C9JI05;Q9BRQ8-2	17.2326	15.0376	17.8175	17.977	0.58496	2.93936		0.601308	0.263338	1.76216	1.35514	apoptotic mitochondrial changes;biological regulation;cellular component organization;cellular component organization at cellular level;cellular component organization or biogenesis;cellular component organization or biogenesis at cellular level;cellular process;mitochondrion organization;organelle organization;positive regulation of apoptosis;positive regulation of biological process;positive re…	binding;catalytic activity;coenzyme binding;cofactor binding;DNA binding;electron-transferring-flavoprotein dehydrogenase activity;flavin adenine dinucleotide binding;NADH dehydrogenase (quinone) activity;NADH dehydrogenase (ubiquinone) activity;NADH dehydrogenase activity;nucleic acid binding;oxidoreductase activity;oxidoreductase activity, acting on NADH or NADPH;oxidoreductase activity, acting…	cell part;cytoplasm;cytoplasmic part;cytosol;extracellular region part;extracellular space;integral to membrane;intracellular membrane-bounded organelle;intracellular organelle;intracellular organelle part;intracellular part;intrinsic to membrane;lipid particle;membrane;membrane part;membrane-bounded organelle;mitochondrial membrane;mitochondrial outer membrane;mitochondrial part;mitochondrion;or…	7530000	2	2	6.7	40.526	2.8e-10	182000	0	3560000	3790000	1	0	2	1	1	0	2	1	373
2845	IPI00292496;IPI00514047;IPI00945532;IPI00018511	IPI00292496;IPI00514047;IPI00945532;IPI00018511	Tubulin beta-8 chain;Novel protein similar to beta-tubulin 4Q (TUBB4Q) (LOC253936);Tubulin, beta 8, isoform CRA_c;Putative uncharacterized protein TUBB4Q;Putative tubulin beta-4q chain	TUBB8;hCG_2017862;RP11-631M21.2;RP11-631M21.2-005;TUBB4Q;RP11-631M21.2-002;TUB4Q	Q3ZCM7;Q5SQY0;C9JAA5;Q5SQY1;Q99867	16.1317	15.3927	16.6523	16.5716	0.52058	1.17893		0.825186	0.225394	0.849759	1.4864	cellular component assembly;cellular component assembly at cellular level;cellular component organization;cellular component organization at cellular level;cellular component organization or biogenesis;cellular component organization or biogenesis at cellular level;cellular macromolecular complex assembly;cellular macromolecular complex subunit organization;cellular process;cellular protein compl…	binding;catalytic activity;GTP binding;GTPase activity;guanyl nucleotide binding;guanyl ribonucleotide binding;hydrolase activity;hydrolase activity, acting on acid anhydrides;hydrolase activity, acting on acid anhydrides, in phosphorus-containing anhydrides;nucleoside-triphosphatase activity;nucleotide binding;purine nucleotide binding;purine ribonucleoside triphosphate binding;purine ribonucleo…	cell part;cytoplasm;cytoskeletal part;extracellular membrane-bounded organelle;extracellular organelle;extracellular region part;extracellular vesicular exosome;intracellular organelle part;intracellular part;macromolecular complex;membrane-bounded organelle;membrane-bounded vesicle;microtubule;organelle;organelle part;protein complex;vesicle	1130000	10	1	24.3	49.775	4.55e-185	155000	0	516000	461000	10	9	10	10	1	0	1	1	444
3400	IPI00426060;IPI00423460;IPI00386879;IPI00449920;IPI00644497;IPI00423462;IPI00383164;IPI00386524;IPI00647704;IPI00642017;IPI00784830;IPI00784758;IPI00785067;IPI00784950;IPI00940245;IPI00641229;IPI00893853;IPI00423461;IPI00894384;IPI00829711	IPI00426060;IPI00423460;IPI00386879;IPI00449920;IPI00644497;IPI00423462;IPI00383164;IPI00386524;IPI00647704;IPI00642017;IPI00784830;IPI00784758;IPI00785067;IPI00784950;IPI00940245;IPI00641229;IPI00893853	Putative uncharacterized protein DKFZp686J11235;Putative uncharacterized protein DKFZp686G21220;cDNA FLJ14473 fis, clone MAMMA1001080, highly similar to Homo sapiens SNC73 protein (SNC73) mRNA;Ig alpha-1 chain C region;cDNA FLJ90170 fis, clone MAMMA1000370, highly similar to Ig alpha-1 chain C region;SNC73 protein;Putative uncharacterized protein DKFZp686K18196;SNC66 protein;CDNA FLJ25298 fis, cl…	DKFZp686J11235;DKFZp686G21220;IGHA1;SNC73;DKFZp686K18196;DKFZp686C02218;DKFZp686M08189;IGH@;DKFZp686L19235;IGHA2	Q6MZW0;Q6N090;Q96K68;P01876;Q8NCL6;Q9UP60;C9JAM6;Q6N092;Q8WY24;Q96DK0;Q6ZW64;Q7Z374;Q6ZVX0;Q6MZX9;Q6P089;Q6MZV6;Q9NPP6;P01877;A6NE94	17.7273	16.3854	18.1104	19.5108	0.38311	3.12531		0.673296	0.226374	1.75421	1.49966	anatomical structure homeostasis;antibacterial humoral response;antimicrobial humoral response;biological regulation;cellular component organization;cellular component organization or biogenesis;cellular macromolecule metabolic process;cellular membrane organization;cellular metabolic process;cellular process;cellular protein metabolic process;defense response;defense response to bacterium;endocy…	antigen binding;binding	blood microparticle;dimeric IgA immunoglobulin complex;extracellular membrane-bounded organelle;extracellular organelle;extracellular region;extracellular region part;extracellular space;extracellular vesicular exosome;IgA immunoglobulin complex;IgA immunoglobulin complex, circulating;immunoglobulin complex;immunoglobulin complex, circulating;macromolecular complex;membrane-bounded organelle;memb…	4650000	5	5	9.9	54.459	3.19e-12	239000	0	127000	4280000	3	0	1	5	3	0	1	5	506
744	IPI00011229;IPI00853455;IPI00892793	IPI00011229;IPI00853455;IPI00892793	Cathepsin D;Cathepsin D heavy chain;Cathepsin D light chain	CPSD;CTSD	P07339;C9JIH9;C9JTL0	14.7045	14.7397	14.9926	14.6325	0.28803	-0.10714		0.176107	0.812718	0.0904455	0.237467	antigen processing and presentation;antigen processing and presentation of exogenous antigen;antigen processing and presentation of exogenous peptide antigen;antigen processing and presentation of exogenous peptide antigen via MHC class II;antigen processing and presentation of peptide antigen;antigen processing and presentation of peptide antigen via MHC class II;antigen processing and presentat…	aspartic-type endopeptidase activity;aspartic-type peptidase activity;catalytic activity;endopeptidase activity;hydrolase activity;peptidase activity;peptidase activity, acting on L-amino acid peptides	cell part;cytoplasmic membrane-bounded vesicle;cytoplasmic part;cytoplasmic vesicle;extracellular membrane-bounded organelle;extracellular organelle;extracellular region;extracellular region part;extracellular space;extracellular vesicular exosome;intracellular membrane-bounded organelle;intracellular organelle;intracellular organelle lumen;intracellular organelle part;intracellular part;lysosoma…	876000	1	1	4.4	44.552	0.0002652	188000	0	406000	282000	1	0	1	1	1	0	1	1	412
101	IPI00000104;IPI00219610;IPI00219611;IPI00219612	IPI00000104;IPI00219610;IPI00219611;IPI00219612	GTP--RNA guanylyltransferase;HCAP1;HCE;mRNA 5-triphosphatase;mRNA guanylyltransferase;mRNA-capping enzyme;Polynucleotide 5-triphosphatase;cDNA, FLJ92740, highly similar to Homo sapiens RNA guanylyltransferase and 5-phosphatase (RNGTT), mRNA;cDNA FLJ51692, highly similar to mRNA capping enzyme;cDNA FLJ50195, highly similar to mRNA capping enzyme;Putative uncharacterized protein DKFZp686J2031;RNA g…	CAP1A;RNGTT;DKFZp686J2031;RP3-488C13.1-002	O60942-1;O60942;B2R623;B4DIQ0;O60942-2;B4DSJ8;Q7Z3R6;O60942-3;Q5TCW7;O60942-4	14.5746	16.0627	14.8435	14.9246	0.26894	-1.13811		0.208478	0.639249	-0.434587	-0.459795	biosynthetic process;cellular biosynthetic process;cellular macromolecule biosynthetic process;cellular macromolecule metabolic process;cellular metabolic process;cellular nitrogen compound metabolic process;cellular process;gene expression;macromolecule biosynthetic process;macromolecule metabolic process;metabolic process;mRNA capping;mRNA metabolic process;mRNA processing;nitrogen compound met…	binding;catalytic activity;GTP binding;guanyl nucleotide binding;guanyl ribonucleotide binding;guanylyltransferase activity;hydrolase activity;hydrolase activity, acting on acid anhydrides;hydrolase activity, acting on acid anhydrides, in phosphorus-containing anhydrides;hydrolase activity, acting on ester bonds;mRNA guanylyltransferase activity;nucleotide binding;nucleotide phosphatase activity;…	cell part;intracellular membrane-bounded organelle;intracellular organelle;intracellular organelle part;intracellular part;membrane-bounded organelle;nuclear part;nucleoplasm;nucleus;organelle;organelle part	340000	1	1	2.5	68.556	2.72e-06	63200	0	147000	130000	1	0	1	1	1	0	1	1	597
1361	IPI00022745;IPI00640007;IPI00556625	IPI00022745;IPI00640007;IPI00556625	Diphosphomevalonate decarboxylase;Mevalonate (diphospho)decarboxylase;Mevalonate pyrophosphate decarboxylase;Diphosphomevalonate decarboxylase variant	MPD;MVD	P53602;Q59G80	15.3304	15.0069	15.5567	15.365	0.22639	0.3581		0.584394	0.474678	0.292247	0.753131	acetyl-CoA metabolic process;alcohol biosynthetic process;alcohol metabolic process;biological regulation;biosynthetic process;carbohydrate biosynthetic process;carbohydrate metabolic process;cellular biosynthetic process;cellular carbohydrate metabolic process;cellular lipid metabolic process;cellular macromolecule metabolic process;cellular metabolic process;cellular process;cellular protein me…	adenyl nucleotide binding;adenyl ribonucleotide binding;ATP binding;binding;carbon-carbon lyase activity;carboxy-lyase activity;catalytic activity;diphosphomevalonate decarboxylase activity;heat shock protein binding;Hsp70 protein binding;identical protein binding;lyase activity;nucleotide binding;protein binding;protein dimerization activity;protein homodimerization activity;purine nucleotide bi…	cell part;cytoplasmic part;cytosol;intracellular part	815000	2	1	3.5	43.404	7.95e-05	194000	0	498000	123000	2	1	2	2	1	0	1	1	400
1883	IPI00032633;IPI00921877;IPI00328619	IPI00032633;IPI00921877;IPI00328619	Ubiquinone biosynthesis monooxygenase COQ6;cDNA FLJ50973, highly similar to Ubiquinone biosynthesis monooxygenase COQ6 (EC 1.14.13.-);Coenzyme Q6 homolog, monooxygenase (Yeast), isoform CRA_c;Full-length cDNA clone CS0DM001YP16 of Fetal liver of Homo sapiens (human)	CGI-10;COQ6;hCG_21715	Q9Y2Z9;B7Z3K8;Q86U30	15.2696	14.8115	15.4576	16.1417	0.18808	1.33017		0.685163	0.290959	0.759122	1.24116	biosynthetic process;cellular biosynthetic process;cellular ketone metabolic process;cellular metabolic process;cellular process;coenzyme biosynthetic process;coenzyme metabolic process;cofactor biosynthetic process;cofactor metabolic process;metabolic process;oxidoreduction coenzyme metabolic process;quinone cofactor biosynthetic process;quinone cofactor metabolic process;small molecule metaboli…	binding;catalytic activity;coenzyme binding;cofactor binding;flavin adenine dinucleotide binding;monooxygenase activity;oxidoreductase activity;oxidoreductase activity, acting on paired donors, with incorporation or reduction of molecular oxygen;oxidoreductase activity, acting on paired donors, with incorporation or reduction of molecular oxygen, NADH or NADPH as one donor, and incorporation of o…	cell part;cell projection;cytoplasmic part;Golgi apparatus;intracellular membrane-bounded organelle;intracellular organelle;intracellular organelle part;intracellular part;membrane;membrane-bounded organelle;mitochondrial inner membrane;mitochondrial membrane;mitochondrial part;mitochondrion;organelle;organelle inner membrane;organelle membrane;organelle part	638000	1	1	2.1	50.869	0.0010005	96700	0	258000	284000	1	0	1	1	1	0	1	1	468
3941	IPI00651738	IPI00651738	1,2-dihydroxy-3-keto-5-methylthiopentene dioxygenase;Aci-reductone dioxygenase;Membrane-type 1 matrix metalloproteinase cytoplasmic tail-binding protein 1;Submergence-induced protein 2 homolog	ADI1;HMFT1638;MTCBP1	Q9BV57-1;Q9BV57	18.8697	15.3995	19.0102	19.2113	0.14051	3.81183		0.427824	0.341548	1.97617	1.0197	amine biosynthetic process;amine metabolic process;amino acid salvage;aspartate family amino acid biosynthetic process;aspartate family amino acid metabolic process;biosynthetic process;carboxylic acid biosynthetic process;carboxylic acid metabolic process;cellular amine metabolic process;cellular amino acid biosynthetic process;cellular amino acid metabolic process;cellular biogenic amine metabo…	acireductone dioxygenase [iron(II)-requiring] activity;binding;catalytic activity;cation binding;dioxygenase activity;ion binding;iron ion binding;metal ion binding;oxidoreductase activity;oxidoreductase activity, acting on single donors with incorporation of molecular oxygen;oxidoreductase activity, acting on single donors with incorporation of molecular oxygen, incorporation of two atoms of oxy…	cell part;cytoplasm;cytoplasmic part;cytosol;Golgi apparatus;intracellular membrane-bounded organelle;intracellular organelle;intracellular organelle part;intracellular part;membrane;membrane-bounded organelle;nuclear part;nucleoplasm;nucleus;organelle;organelle part;plasma membrane	3330000	1	1	7.8	21.498	0.00023897	615000	0	2040000	683000	1	0	1	1	1	0	1	1	179
993	IPI00015842	IPI00015842	Reticulocalbin-1;cDNA FLJ55835, highly similar to Reticulocalbin-1;Proliferation-inducing gene 20 protein	RCN;RCN1	Q15293;B7Z1M1;Q5J7V8	17.6311	14.3939	17.5432	17.2787	-0.08791	2.88481		0.31882	0.464737	1.39845	0.766683	anatomical structure development;camera-type eye development;chordate embryonic development;developmental process;embryo development;embryo development ending in birth or egg hatching;eye development;in utero embryonic development;organ development;sensory organ development	binding;calcium ion binding;cation binding;ion binding;metal ion binding	cell part;cytoplasmic part;endoplasmic reticulum;endoplasmic reticulum lumen;endoplasmic reticulum part;intracellular membrane-bounded organelle;intracellular organelle;intracellular organelle lumen;intracellular organelle part;intracellular part;membrane-bounded organelle;membrane-enclosed lumen;organelle;organelle lumen;organelle part	4870000	2	2	13.6	38.89	7.65e-51	884000	0	2740000	1250000	1	0	2	2	1	0	2	2	331
3404	IPI00394745;IPI00394746;IPI00784182;IPI00784456	IPI00394745;IPI00394746;IPI00784182;IPI00784456	Cupidin;Homer protein homolog 2;cDNA FLJ75474, highly similar to Homo sapiens homer homolog 2 (Drosophila) (HOMER2), transcript variant 1, mRNA	HOMER2	Q9NSB8-1;Q9NSB8;Q9NSB8-2;A8K9Q7	17.3581	15.947	17.0426	18.7634	-0.3155	2.81641		0.422666	0.365889	1.25046	0.952583	adult behavior;anatomical structure homeostasis;behavior;behavioral response to cocaine;biological regulation;calcium-mediated signaling;calcium-mediated signaling using intracellular calcium source;cell surface receptor linked signaling pathway;cellular process;cellular response to stimulus;chemical homeostasis;chemical homeostasis within a tissue;glutamate signaling pathway;G-protein coupled re…	binding;glutamate receptor binding;G-protein-coupled receptor binding;metabotropic glutamate receptor binding;protein binding;receptor binding	apical part of cell;cell body;cell junction;cell part;cell projection;cytoplasm;dendrite;intracellular membrane-bounded organelle;intracellular non-membrane-bounded organelle;intracellular organelle;intracellular organelle part;intracellular part;membrane;membrane-bounded organelle;neuron projection;neuronal cell body;non-membrane-bounded organelle;nuclear part;nucleolus;nucleoplasm;nucleus;organ…	5460000	2	1	4.8	40.627	0.00010668	1050000	0	1350000	3060000	1	0	2	1	1	0	1	1	354
1543	IPI00026128	IPI00026128	Syntaxin-11	STX11	O75558	20.2877	15.2526	19.9601	20.0292	-0.32757	4.77661		0.327754	0.432188	2.22452	0.818497	cell activation;cell activation involved in immune response;cellular component organization;cellular component organization at cellular level;cellular component organization or biogenesis;cellular component organization or biogenesis at cellular level;cellular membrane fusion;cellular membrane organization;cellular process;cytotoxic T cell degranulation;establishment of localization;establishment…	binding;protein binding;SNAP receptor activity;SNARE binding	cell part;clathrin-coated vesicle;coated vesicle;cytoplasmic membrane-bounded vesicle;cytoplasmic part;cytoplasmic vesicle;endomembrane system;Golgi apparatus;integral to membrane;intracellular membrane-bounded organelle;intracellular organelle;intracellular part;intrinsic to membrane;macromolecular complex;membrane;membrane part;membrane-bounded organelle;membrane-bounded vesicle;organelle;plasm…	10900000	2	2	5.6	33.195	2.06e-05	1860000	408000	3410000	5200000	1	1	1	1	1	1	1	1	287
1777	IPI00030383;IPI00655724;IPI00142629;IPI00645094	IPI00030383;IPI00655724;IPI00142629;IPI00645094	Activator of RNA decay;ARD-1;Nuclear inhibitor of protein phosphatase 1;Protein phosphatase 1 regulatory inhibitor subunit 8;Protein phosphatase 1, regulatory (Inhibitor) subunit 8;cDNA FLJ77357, highly similar to Homo sapiens protein phosphatase 1, regulatory (inhibitor) subunit 8 (PPP1R8), transcript variant 1, mRNA;Protein phosphatase 1, regulatory (Inhibitor) subunit 8, isoform CRA_b;Protein …	ARD1;NIPP1;PPP1R8;hCG_2032356;RP4-547C9.1-001	Q12972-1;Q12972;Q561W4;Q5TEJ4;Q38J66;Q12972-2;Q5TEJ2	16.4252	15.9682	16.008	16.0951	-0.41723	0.12682		0.224638	0.724823	-0.145205	-0.335662	biological regulation;biosynthetic process;catabolic process;cell proliferation;cellular biosynthetic process;cellular catabolic process;cellular macromolecule biosynthetic process;cellular macromolecule catabolic process;cellular macromolecule metabolic process;cellular metabolic process;cellular nitrogen compound metabolic process;cellular process;macromolecule biosynthetic process;macromolecul…	binding;catalytic activity;DNA binding;endonuclease activity;enzyme inhibitor activity;enzyme regulator activity;hydrolase activity;hydrolase activity, acting on ester bonds;nuclease activity;nucleic acid binding;phosphatase inhibitor activity;phosphatase regulator activity;protein phosphatase inhibitor activity;protein phosphatase regulator activity;protein phosphatase type 1 regulator activity;…	cell part;cytoplasm;intracellular membrane-bounded organelle;intracellular organelle;intracellular organelle part;intracellular part;macromolecular complex;membrane-bounded organelle;nuclear body;nuclear part;nuclear speck;nucleoplasm;nucleoplasm part;nucleus;organelle;organelle part;ribonucleoprotein complex;spliceosomal complex	1890000	1	1	4.8	38.478	3.45e-10	546000	0	692000	650000	1	0	1	1	1	0	1	1	351
3559	IPI00418238;IPI00418239	IPI00418238;IPI00418239	Arf-GAP domain and FG repeats-containing protein 2;HIV-1 Rev-binding protein-like protein;Rev/Rex activation domain-binding protein related;cDNA, FLJ95867, highly similar to Homo sapiens HIV-1 Rev binding protein-like (HRBL), mRNA;HIV-1 Rev binding protein-like;HIV-1 Rev binding protein-like, isoform CRA_a	AGFG2;HRBL;RABR;hCG_20457;tcag7.884	O95081-1;O95081;A4D2D6;O95081-2	15.6067	14.966	15.1596	15.5567	-0.44719	0.59077		0.0622095	0.908384	0.071785	0.124423		binding;cation binding;ion binding;metal ion binding;transition metal ion binding;zinc ion binding	cell part;membrane	515000	2	1	3.5	48.962	3.62e-05	127000	0	190000	198000	2	1	2	2	1	0	1	1	481
3725	IPI00472207;IPI00797369;IPI00793706	IPI00472207;IPI00797369;IPI00793706	ADP-ribosylation factor-like protein 13B;ADP-ribosylation factor-like protein 2-like 1;cDNA FLJ55982, highly similar to Homo sapiens ADP-ribosylation factor-like 2-like 1 (ARL2L1), transcript variant 1, mRNA;Putative uncharacterized protein DKFZp761H079	ARL13B;ARL2L1;DKFZp761H079	Q3SXY8-1;Q3SXY8;B4DLH1;Q8TCL5	18.4334	16.5683	17.9545	17.4894	-0.47892	0.92106		0.0759963	0.85374	0.221066	0.190392	anatomical structure formation involved in morphogenesis;anatomical structure morphogenesis;axis specification;biological regulation;cell migration;cell morphogenesis;cell morphogenesis involved in differentiation;cell motility;cell projection assembly;cell projection organization;cell surface receptor linked signaling pathway;cellular component assembly;cellular component assembly at cellular le…	binding;GTP binding;guanyl nucleotide binding;guanyl ribonucleotide binding;nucleotide binding;purine nucleotide binding;purine ribonucleoside triphosphate binding;purine ribonucleotide binding;ribonucleotide binding	cell part;cell projection;cell projection membrane;cell projection part;cilium;cilium membrane;cilium part;intracellular;intracellular organelle part;intracellular part;membrane part;organelle part;plasma membrane part;primary cilium	2970000	1	1	2.8	48.643	0.00028376	897000	0	1320000	755000	1	0	1	1	1	0	1	1	428
2765	IPI00289330;IPI00791035	IPI00289330;IPI00791035	Advillin;p92	AVIL	O75366-1;O75366;O75366-2	15.3752	16.9087	14.7936	16.6523	-0.58158	-0.25638		0.118492	0.754205	-0.418973	-0.298242	actin filament capping;anatomical structure development;anatomical structure morphogenesis;biological regulation;cell part morphogenesis;cell projection morphogenesis;cell projection organization;cellular component morphogenesis;cellular component organization;cellular component organization at cellular level;cellular component organization or biogenesis;cellular component organization or biogene…	actin binding;binding;cytoskeletal protein binding;protein binding	actin cytoskeleton;axon;cell part;cell projection;cytoplasm;cytoskeleton;intracellular non-membrane-bounded organelle;intracellular organelle;intracellular part;neuron projection;non-membrane-bounded organelle;organelle	475000	1	1	1.2	92.027	0.00023494	67600	0	70800	336000	1	0	1	1	1	0	1	1	819
2565	IPI00218337;IPI00744259;IPI00909084	IPI00218337;IPI00744259;IPI00909084	Lectin mannose-binding 2-like;VIP36-like protein;cDNA, FLJ92544, highly similar to Homo sapiens lectin, mannose-binding 2-like (LMAN2L), mRNA;cDNA FLJ54932, highly similar to VIP36-like protein;cDNA FLJ59610, highly similar to VIP36-like protein;cDNA FLJ54937, highly similar to VIP36-like protein;cDNA FLJ54927, highly similar to VIP36-like protein;cDNA, FLJ79230, highly similar to VIP36-like prot…	LMAN2L;PSEC0028;UNQ368/PRO704;VIPL	Q9H0V9-2;Q9H0V9;B2R5N4;B4DI83;Q9H0V9-1;B4E308;B4DSH3;B4DVH1	15.2363	15.5108	14.6495	15.8941	-0.58683	0.38337		0.0516659	0.909631	-0.101728	-0.121498	cellular macromolecule metabolic process;cellular metabolic process;cellular process;cellular protein metabolic process;ER to Golgi vesicle-mediated transport;establishment of localization;establishment of localization in cell;establishment of protein localization;Golgi vesicle transport;intracellular transport;macromolecule metabolic process;metabolic process;primary metabolic process;protein fo…	binding;carbohydrate binding;cation binding;ion binding;mannose binding;metal ion binding;monosaccharide binding;sugar binding	cell part;coated vesicle;cytoplasmic membrane-bounded vesicle;cytoplasmic part;cytoplasmic vesicle;endoplasmic reticulum membrane;endoplasmic reticulum part;ER to Golgi transport vesicle;Golgi apparatus;Golgi apparatus part;Golgi membrane;integral to membrane;intracellular membrane-bounded organelle;intracellular organelle;intracellular organelle part;intracellular part;intrinsic to membrane;memb…	360000	2	2	5.6	40.982	1.65e-06	64200	0	78100	218000	1	0	1	2	1	0	1	2	359
2420	IPI00184848	IPI00184848	ATP-binding cassette sub-family B member 11;Bile salt export pump;cDNA FLJ56177, highly similar to Bile salt export pump;cDNA FLJ51418, highly similar to Bile salt export pump;Putative uncharacterized protein ABCB11;Sister p-glycoprotein	ABCB11;BSEP	O95342;B4DYQ0;B4DZQ8;Q53S60;Q9UIL3	17.8965	14.6863	17.2696	17.2877	-0.62695	2.6014		0.220993	0.589527	0.987221	0.546897	bile acid and bile salt transport;bile acid biosynthetic process;bile acid metabolic process;biosynthetic process;canalicular bile acid transport;carboxylic acid biosynthetic process;carboxylic acid metabolic process;carboxylic acid transport;cation transport;cellular biosynthetic process;cellular ketone metabolic process;cellular metabolic process;cellular process;establishment of localization;i…	active transmembrane transporter activity;adenyl nucleotide binding;adenyl ribonucleotide binding;ATP binding;ATPase activity;ATPase activity, coupled;ATPase activity, coupled to movement of substances;ATPase activity, coupled to transmembrane movement of ions;ATPase activity, coupled to transmembrane movement of ions, phosphorylative mechanism;ATPase activity, coupled to transmembrane movement o…	apical part of cell;cell junction;cell part;cell-cell junction;extracellular membrane-bounded organelle;extracellular organelle;extracellular region part;extracellular vesicular exosome;integral to membrane;integral to plasma membrane;intercellular canaliculus;intrinsic to membrane;intrinsic to plasma membrane;membrane;membrane part;membrane-bounded organelle;membrane-bounded vesicle;organelle;pl…	1650000	1	1	1.3	146.41	3.17e-05	492000	0	487000	676000	1	0	1	1	1	0	1	1	1321
2206	IPI00165092	IPI00165092	Tyrosine--tRNA ligase;Tyrosyl-tRNA synthetase, mitochondrial	CGI-04;YARS2	Q9Y2Z4	17.3836	16.105	15.8989	16.9545	-1.48476	0.84948		0.131645	0.742746	-0.317634	-0.308671	amine metabolic process;amino acid activation;biosynthetic process;carboxylic acid metabolic process;cellular amine metabolic process;cellular amino acid metabolic process;cellular biosynthetic process;cellular ketone metabolic process;cellular macromolecule biosynthetic process;cellular macromolecule metabolic process;cellular metabolic process;cellular nitrogen compound metabolic process;cellul…	adenyl nucleotide binding;adenyl ribonucleotide binding;amine binding;amino acid binding;aminoacyl-tRNA ligase activity;ATP binding;binding;carboxylic acid binding;catalytic activity;identical protein binding;ligase activity;ligase activity, forming aminoacyl-tRNA and related compounds;ligase activity, forming carbon-oxygen bonds;nucleic acid binding;nucleotide binding;protein binding;protein dim…	cell part;cytoplasmic part;cytosol;intracellular membrane-bounded organelle;intracellular organelle;intracellular organelle lumen;intracellular organelle part;intracellular part;membrane-bounded organelle;membrane-enclosed lumen;mitochondrial matrix;mitochondrial part;mitochondrion;organelle;organelle lumen;organelle part	1210000	1	1	2.1	53.198	2.43e-06	253000	0	839000	117000	1	0	1	1	1	0	1	1	477
1494	IPI00394668;IPI00394665;IPI00025057;IPI00025058;IPI00760588	IPI00394668;IPI00394665;IPI00025057;IPI00025058;IPI00760588	136 kDa double-stranded RNA-binding protein;Double-stranded RNA-specific adenosine deaminase;Interferon-inducible protein 4;K88DSRBP;cDNA FLJ61696, highly similar to Double-stranded RNA-specific adenosine deaminase (EC 3.5.4.-);Truncated adenosine deaminase acting on RNA 1-A;Adenosine deaminase acting on RNA 1-A;Adenosine deaminase, RNA-specific isoform ADAR-a variant	ADAR;ADAR1;DSRAD;G1P1;IFI4	P55265-4;P55265;P55265-1;B7Z8Y3;P55265-2;P55265-3;A2IBT1;A2IBT2;P55265-5;B1AQQ9;Q59EC0	17.9083	15.8434	15.8965	15.8037	-2.01178	-0.0397		0.371058	0.428799	-1.02574	-0.831585	adenosine to inosine editing;anatomical structure development;base conversion or substitution editing;biological regulation;cell differentiation;cell surface receptor linked signaling pathway;cellular component assembly;cellular component assembly at cellular level;cellular component organization;cellular component organization at cellular level;cellular component organization or biogenesis;cellu…	adenosine deaminase activity;binding;catalytic activity;cation binding;deaminase activity;DNA binding;double-stranded RNA adenosine deaminase activity;hydrolase activity;hydrolase activity, acting on carbon-nitrogen (but not peptide) bonds;hydrolase activity, acting on carbon-nitrogen (but not peptide) bonds, in cyclic amidines;ion binding;metal ion binding;nucleic acid binding;RNA binding	cell part;cytoplasm;intracellular membrane-bounded organelle;intracellular non-membrane-bounded organelle;intracellular organelle;intracellular organelle part;intracellular part;membrane;membrane-bounded organelle;non-membrane-bounded organelle;nuclear part;nucleolus;nucleoplasm;nucleus;organelle;organelle part	883000	1	1	1.2	140.74	1.25e-05	490000	0	172000	221000	1	0	1	1	1	0	1	1	1269
3878	IPI00607723	IPI00607723	O-GlcNAc transferase subunit p110;O-linked N-acetylglucosamine transferase 110 kDa subunit;UDP-N-acetylglucosamine--peptide N-acetylglucosaminyltransferase 110 kDa subunit;cDNA: FLJ23071 fis, clone LNG05694	OGT	O15294-3;O15294;Q9H5T3	16.4688	14.4643	14.4054	14.3987	-2.0634	-0.06555		0.398494	0.403872	-1.06448	-0.885391	apoptosis;biological regulation;carbohydrate metabolic process;cell communication;cell death;cellular carbohydrate metabolic process;cellular component organization;cellular component organization at cellular level;cellular component organization or biogenesis;cellular component organization or biogenesis at cellular level;cellular macromolecule metabolic process;cellular metabolic process;cellul…	acetylglucosaminyltransferase activity;binding;catalytic activity;enzyme activator activity;enzyme regulator activity;lipid binding;phosphatidylinositol binding;phosphatidylinositol-3,4,5-trisphosphate binding;phospholipid binding;protein N-acetylglucosaminyltransferase activity;transferase activity;transferase activity, transferring glycosyl groups;transferase activity, transferring hexosyl grou…	cell part;cytoplasm;cytoplasmic part;cytoskeletal part;cytosol;histone acetyltransferase complex;histone methyltransferase complex;intracellular membrane-bounded organelle;intracellular organelle;intracellular organelle part;intracellular part;macromolecular complex;membrane;membrane-bounded organelle;methyltransferase complex;microtubule organizing center;mitochondrion;MLL5-L complex;nuclear par…	351000	12	1	15.9	115.7	9.36e-112	170000	0	77000	104000	9	11	9	11	1	0	1	1	1036
2994	IPI00298535;IPI00788175;IPI00555788	IPI00298535;IPI00788175;IPI00555788	Glycerophosphodiester phosphodiesterase 4;Glycerophosphodiester phosphodiesterase domain-containing protein 1	GDE4;GDPD1	Q8N9F7-1;Q8N9F7;Q8N9F7-2;Q8N9F7-3	18.7796	15.8041	16.3615	16.4399	-2.41804	0.63579		0.214592	0.600283	-0.891124	-0.527841	alcohol metabolic process;alditol metabolic process;carbohydrate metabolic process;cellular carbohydrate metabolic process;cellular metabolic process;cellular process;glycerol metabolic process;lipid metabolic process;metabolic process;polyol metabolic process;primary metabolic process;small molecule metabolic process	binding;catalytic activity;cation binding;glycerophosphodiester phosphodiesterase activity;hydrolase activity;hydrolase activity, acting on ester bonds;ion binding;metal ion binding;phosphoric diester hydrolase activity;phosphoric ester hydrolase activity	cell part;cytoplasm;integral to membrane;intracellular part;intrinsic to membrane;membrane;membrane part	2950000	2	2	9.2	36.167	8.56e-06	1780000	0	579000	593000	1	0	2	2	1	0	2	2	314
1631	IPI00027462;IPI00939362	IPI00027462;IPI00939362	Calgranulin-B;Calprotectin L1H subunit;Leukocyte L1 complex heavy chain;Migration inhibitory factor-related protein 14;Protein S100-A9;S100 calcium-binding protein A9;cDNA, FLJ92148, highly similar to Homo sapiens S100 calcium binding protein A9 (calgranulin B) (S100A9), mRNA;Putative uncharacterized protein S100A9	CAGB;CFAG;MRP14;S100A9	P06702;B2R4M6;C9J1H1	19.6453	16.6662	17.5127	24.7796	-2.13258	8.11335		0.279101	0.490316	2.99038	0.724606	actin cytoskeleton organization;actin cytoskeleton reorganization;actin filament-based process;activation of caspase activity;autophagy;biological adhesion;biological regulation;catabolic process;cell adhesion;cell chemotaxis;cell communication;cell migration;cell motility;cell-cell adhesion;cell-cell signaling;cellular catabolic process;cellular component movement;cellular component organization…	antioxidant activity;arachidonic acid binding;binding;calcium ion binding;carboxylic acid binding;cation binding;cytoskeletal protein binding;fatty acid binding;icosanoid binding;icosatetraenoic acid binding;ion binding;lipid binding;metal ion binding;microtubule binding;molecular transducer activity;monocarboxylic acid binding;protein binding;RAGE receptor binding;receptor binding;signal transdu…	cell part;cytoplasmic part;cytoskeleton;cytosol;extracellular membrane-bounded organelle;extracellular organelle;extracellular region;extracellular region part;extracellular space;extracellular vesicular exosome;intracellular membrane-bounded organelle;intracellular non-membrane-bounded organelle;intracellular organelle;intracellular part;membrane;membrane-bounded organelle;membrane-bounded vesic…	125000000	10	10	84.2	13.242	3.06e-78	534000	727000	1620000	122000000	4	2	3	10	4	2	3	10	114
587	IPI00008603;IPI00025416;IPI00878173;IPI00916212;IPI00954527;IPI00921887;IPI00645534;IPI00917820;IPI00917457;IPI00917282	IPI00008603;IPI00025416;IPI00878173;IPI00916212;IPI00954527	Actin, aortic smooth muscle;Alpha-actin-2;Cell growth-inhibiting gene 46 protein;cDNA FLJ32030 fis, clone NTONG2000040, highly similar to Actin, alpha cardiac;cDNA FLJ52761, highly similar to Actin, aortic smooth muscle;Actin-like protein;Actin, gamma-enteric smooth muscle;Alpha-actin-3;Gamma-2-actin;Smooth muscle gamma-actin;cDNA FLJ42347 fis, clone UTERU2003399, highly similar to Actin, gamma-e…	ACTA2;ACTSA;ACTVS;GIG46;ACT;ACTA3;ACTG2;ACTL3;ACTSG;ACTA1;RP5-1068B5.2-002	P62736;B3KPP5;B4DUI8;Q562S2;P63267;B3KW67;B3KUD3;Q5T8M7;B4E315;Q13707	21.4476	14.5018	19.853	21.6453	-1.59458	7.14342		0.283899	0.486394	2.77442	0.73269	anatomical structure development;biological regulation;cell development;cellular developmental process;cellular process;circulatory system process;developmental process;glomerular mesangial cell development;mesangial cell development;multicellular organismal process;multi-organism process;muscle contraction;muscle system process;regulation of anatomical structure size;regulation of biological qua…	adenyl nucleotide binding;adenyl ribonucleotide binding;ATP binding;binding;enzyme binding;kinase binding;nucleotide binding;protein binding;protein kinase binding;purine nucleotide binding;purine ribonucleoside triphosphate binding;purine ribonucleotide binding;ribonucleotide binding	actin cytoskeleton;blood microparticle;cell part;cell periphery;contractile fiber;contractile fiber part;cytoplasm;cytoplasmic part;cytoskeleton;cytosol;extracellular membrane-bounded organelle;extracellular organelle;extracellular region part;extracellular space;extracellular vesicular exosome;intracellular non-membrane-bounded organelle;intracellular organelle;intracellular part;macromolecular …	69800000	37	1	61.3	42.009	0	17400000	114000	11700000	40500000	35	35	35	36	1	1	1	1	377
2649	IPI00219806;IPI00328396	IPI00219806;IPI00328396	Protein S100-A7;Psoriasin;S100 calcium-binding protein A7;Protein S100-A7A;S100 calcium-binding protein A15;S100 calcium-binding protein A7A;S100 calcium-binding protein A7-like 1	PSOR1;S100A7;S100A7C;S100A15;S100A7A;S100A7L1	P31151;Q86SG5	19.2113	16.9316	15.6467	23.1991	-3.56467	6.26753		0.116595	0.731355	1.35144	0.326079	anatomical structure development;anatomical structure formation involved in morphogenesis;angiogenesis;biological regulation;cell differentiation;cellular developmental process;cellular process;defense response;defense response to bacterium;defense response to Gram-negative bacterium;developmental process;epidermal cell differentiation;epidermis development;epithelial cell differentiation;immune …	binding;calcium ion binding;cation binding;ion binding;metal ion binding;protein binding;protein self-association;RAGE receptor binding;receptor binding;transition metal ion binding;zinc ion binding	adherens junction;anchoring junction;cell junction;cell part;cell-substrate adherens junction;cell-substrate junction;cytoplasm;cytoplasmic part;cytosol;endoplasmic reticulum;extracellular membrane-bounded organelle;extracellular organelle;extracellular region;extracellular region part;extracellular vesicular exosome;focal adhesion;intracellular membrane-bounded organelle;intracellular organelle;…	41000000	8	8	66.3	11.471	3.13e-43	931000	566000	144000	39300000	3	3	1	8	3	3	1	8	101
505	IPI00236556;IPI00007244;IPI00236554;IPI00877025;IPI00006690	IPI00236556;IPI00007244;IPI00236554;IPI00877025	84 kDa myeloperoxidase;89 kDa myeloperoxidase;Myeloperoxidase;Myeloperoxidase heavy chain;Myeloperoxidase light chain	MPO	P05164-3;P05164;P05164-1;P05164-2;A8MUK8	15.2059	15.7911	15.641	21.9847	0.43517	6.19362		0.390019	0.357134	3.31439	0.979058	aging;biological regulation;biosynthetic process;catabolic process;cellular catabolic process;cellular component organization;cellular component organization or biogenesis;cellular metabolic process;cellular process;cellular response to chemical stimulus;cellular response to hydrogen peroxide;cellular response to oxidative stress;cellular response to oxygen radical;cellular response to reactive o…	antioxidant activity;binding;carbohydrate binding;catalytic activity;cation binding;chromatin binding;glycosaminoglycan binding;heme binding;heparin binding;ion binding;iron ion binding;metal ion binding;oxidoreductase activity;oxidoreductase activity, acting on peroxide as acceptor;pattern binding;peroxidase activity;polysaccharide binding;tetrapyrrole binding;transition metal ion binding	azurophil granule;cell part;cytoplasmic membrane-bounded vesicle;cytoplasmic part;cytoplasmic vesicle;extracellular membrane-bounded organelle;extracellular organelle;extracellular region part;extracellular space;extracellular vesicular exosome;intracellular membrane-bounded organelle;intracellular organelle;intracellular part;lysosome;lytic vacuole;membrane-bounded organelle;membrane-bounded ves…	17600000	12	12	16.5	87.248	3.15e-40	0	461000	192000	16900000	0	2	2	12	0	2	2	12	777
484	IPI00007047	IPI00007047	Calgranulin-A;Calprotectin L1L subunit;Cystic fibrosis antigen;Leukocyte L1 complex light chain;Migration inhibitory factor-related protein 8;Protein S100-A8;S100 calcium-binding protein A8;Urinary stone protein band A	CAGA;CFAG;MRP8;S100A8	P05109	19.1752	18.3538	18.7828	24.317	-0.39247	5.9632		0.372313	0.38241	2.78536	0.929251	activation of caspase activity;acute inflammatory response;autophagy;biological adhesion;biological regulation;catabolic process;cell adhesion;cell chemotaxis;cell migration;cell motility;cell-cell adhesion;cellular catabolic process;cellular component movement;cellular macromolecule metabolic process;cellular metabolic process;cellular process;cellular protein metabolic process;cellular response…	arachidonic acid binding;binding;calcium ion binding;carboxylic acid binding;cation binding;cytoskeletal protein binding;fatty acid binding;icosanoid binding;icosatetraenoic acid binding;ion binding;lipid binding;metal ion binding;microtubule binding;monocarboxylic acid binding;protein binding;RAGE receptor binding;receptor binding;Toll-like receptor 4 binding;Toll-like receptor binding;transitio…	cell part;cytoplasmic part;cytoskeleton;cytosol;extracellular membrane-bounded organelle;extracellular organelle;extracellular region;extracellular region part;extracellular space;extracellular vesicular exosome;intracellular membrane-bounded organelle;intracellular non-membrane-bounded organelle;intracellular organelle;intracellular part;membrane;membrane-bounded organelle;membrane-bounded vesic…	90700000	7	7	46.2	10.834	5.19e-25	520000	806000	2070000	87300000	4	2	3	7	4	2	3	7	93
1473	IPI00106494;IPI00024782;IPI00654615;IPI00654585	IPI00106494;IPI00024782;IPI00654615;IPI00654585	3-alpha hydroxysteroid dehydrogenase;Dehydrogenase/reductase SDR family member 9;NADP-dependent retinol dehydrogenase/reductase;RDH-E2;RDHL;Short-chain dehydrogenase/reductase retSDR8;cDNA, FLJ93721, highly similar to Homo sapiens NADP-dependent retinol dehydrogenase/reductase (RDHL),transcript variant C, mRNA;cDNA FLJ55219, highly similar to Dehydrogenase/reductase SDR family member 9 (EC 1.1.-.…	DHRS9;UNQ835/PRO1773;RDHL	Q9BPW9-1;Q9BPW9;B2R835;B7Z416;Q53TL1;Q9Y2P9;Q9BPW9-2;Q4ZG83;Q9BPW9-3	16.3478	16.4925	18.5842	21.0426	2.23641	4.55012		0.957364	0.144443	3.39327	2.37069	9-cis-retinoic acid biosynthetic process;9-cis-retinoic acid metabolic process;androgen metabolic process;biological regulation;biosynthetic process;C21-steroid hormone metabolic process;carboxylic acid metabolic process;cell differentiation;cellular biosynthetic process;cellular developmental process;cellular hormone metabolic process;cellular ketone metabolic process;cellular lipid metabolic pr…	alcohol dehydrogenase (NAD) activity;catalytic activity;isomerase activity;oxidoreductase activity;oxidoreductase activity, acting on CH-OH group of donors;oxidoreductase activity, acting on the CH-OH group of donors, NAD or NADP as acceptor;racemase and epimerase activity;retinol dehydrogenase activity;steroid dehydrogenase activity;steroid dehydrogenase activity, acting on the CH-OH group of do…	cell part;cytoplasmic part;endoplasmic reticulum membrane;endoplasmic reticulum part;integral to endoplasmic reticulum membrane;integral to membrane;integral to organelle membrane;intracellular organelle part;intracellular part;intrinsic to endoplasmic reticulum membrane;intrinsic to membrane;intrinsic to organelle membrane;membrane;membrane part;organelle membrane;organelle part	10400000	3	3	5.8	41.926	4.19e-11	43900	153000	2810000	7350000	1	1	3	3	1	1	3	3	379
867	IPI00013449	IPI00013449	A15 homolog;Putative NF-kappa-B-activating protein 321;T245 protein;Tetraspanin TM4-D;Tetraspanin-6;Transmembrane 4 superfamily member 6;cDNA FLJ90591 fis, clone PLACE1001081, highly similar to Tetraspanin-6;cDNA FLJ52167, highly similar to Tetraspanin-6;Transmembrane 4 superfamily member 6 variant	TM4SF6;TSPAN6;UNQ767/PRO1560	O43657;B3KQJ7;B4DUZ1;Q59ED5	17.0102	15.4544	16.9882	19.2042	-0.02203	3.74976		0.519353	0.304101	1.86387	1.19955	biological regulation;cellular process;cellular response to stimulus;positive regulation of biological process;positive regulation of cell communication;positive regulation of cellular process;positive regulation of I-kappaB kinase/NF-kappaB cascade;positive regulation of intracellular protein kinase cascade;positive regulation of response to stimulus;positive regulation of signal transduction;po…	molecular transducer activity;signal transducer activity	cell part;extracellular membrane-bounded organelle;extracellular organelle;extracellular region part;extracellular vesicular exosome;integral to membrane;intrinsic to membrane;membrane part;membrane-bounded organelle;membrane-bounded vesicle;organelle;vesicle	4170000	1	1	5.3	27.563	7.81e-05	151000	110000	408000	3500000	1	1	1	1	1	1	1	1	245
1280	IPI00021536	IPI00021536	Calmodulin-like protein 5;Calmodulin-like skin protein;Calmodulin-like skin protein variant	CALML5;CLSP	Q9NZT1;Q53H37	19.6204	18.3581	19.1407	21.8987	-0.47971	3.54064		0.377636	0.400905	1.53046	0.891573	anatomical structure development;biological regulation;cellular process;cellular response to stimulus;developmental process;epidermis development;regulation of biological process;regulation of cellular process;response to stimulus;signal transduction;tissue development	binding;calcium ion binding;cation binding;ion binding;metal ion binding	extracellular membrane-bounded organelle;extracellular organelle;extracellular region part;extracellular vesicular exosome;membrane-bounded organelle;membrane-bounded vesicle;organelle;vesicle	20100000	6	6	67.1	15.892	3.76e-41	1350000	1120000	1740000	15900000	3	2	2	6	3	2	2	6	146
142	IPI00873829;IPI00001539	IPI00873829;IPI00001539	3-ketoacyl-CoA thiolase, mitochondrial;Acetyl-CoA acyltransferase;Beta-ketothiolase;Mitochondrial 3-oxoacyl-CoA thiolase;T1;cDNA, FLJ95265, highly similar to Homo sapiens acetyl-Coenzyme A acyltransferase 2 (mitochondrial 3-oxoacyl-Coenzyme A thiolase) (ACAA2), nuclear gene encoding mitochondrial protein, mRNA;cDNA FLJ30111 fis, clone BNGH42000360, highly similar to 3-ketoacyl-CoA thiolase, mitoc…	ACAA2	A8MVT9;P42765;B2RB23;B3KNP8	19.7764	15.2841	19.8817	18.7891	0.1053	3.50505		0.286841	0.492505	1.80518	0.718738	alcohol metabolic process;biosynthetic process;carboxylic acid metabolic process;cellular ketone metabolic process;cellular lipid metabolic process;cellular metabolic process;cellular process;cellular response to chemical stimulus;cellular response to hypoxia;cellular response to oxygen levels;cellular response to stimulus;cellular response to stress;cholesterol biosynthetic process;cholesterol m…	acetyl-CoA C-acyltransferase activity;C-acyltransferase activity;catalytic activity;transferase activity;transferase activity, transferring acyl groups;transferase activity, transferring acyl groups other than amino-acyl groups	cell part;cytoplasmic part;extracellular membrane-bounded organelle;extracellular organelle;extracellular region part;extracellular vesicular exosome;intracellular membrane-bounded organelle;intracellular organelle;intracellular organelle part;intracellular part;membrane;membrane-bounded organelle;membrane-bounded vesicle;mitochondrial inner membrane;mitochondrial membrane;mitochondrial part;mito…	23900000	4	4	10.3	41.928	7.68e-32	6040000	105000	12200000	5490000	4	1	4	3	4	1	4	3	397
476	IPI00006937	IPI00006937	Non-canonical ubiquitin-conjugating enzyme 1;Ubiquitin-conjugating enzyme E2 J1;Yeast ubiquitin-conjugating enzyme UBC6 homolog E;cDNA FLJ52165, highly similar to Ubiquitin-conjugating enzyme E2 J1 (EC 6.3.2.19);Ubiquitin-conjugating enzyme E2, J1 (UBC6 homolog, yeast), isoform CRA_a;Ubiquitin-conjugating enzyme E2, J1 variant	CGI-76;HSPC153;HSPC205;NCUBE1;UBE2J1;hCG_33069	Q9Y385;B4DUF8;Q53F25	17.7602	15.392	18.3624	18.8576	0.60219	3.46552		0.629442	0.239783	2.03385	1.44277	carbohydrate metabolic process;catabolic process;cellular carbohydrate metabolic process;cellular catabolic process;cellular macromolecule catabolic process;cellular macromolecule metabolic process;cellular metabolic process;cellular process;cellular protein metabolic process;ER-associated protein catabolic process;glycosylation;macromolecule catabolic process;macromolecule glycosylation;macromol…	acid-amino acid ligase activity;adenyl nucleotide binding;adenyl ribonucleotide binding;ATP binding;binding;catalytic activity;enzyme binding;ligase activity;ligase activity, forming carbon-nitrogen bonds;nucleotide binding;protein binding;purine nucleotide binding;purine ribonucleoside triphosphate binding;purine ribonucleotide binding;ribonucleotide binding;small conjugating protein ligase acti…	cell part;cytoplasm;cytoplasmic part;endoplasmic reticulum membrane;endoplasmic reticulum part;integral to membrane;intracellular organelle part;intracellular part;intrinsic to membrane;membrane;membrane part;organelle membrane;organelle part	6180000	3	3	13.5	35.198	1.43e-15	451000	33400	1900000	3800000	2	1	3	3	2	1	3	3	318
2095	IPI00414597;IPI00105827;IPI00797294	IPI00414597;IPI00105827	Alpha-1,2-glucosyltransferase ALG10-A;Alpha-2-glucosyltransferase ALG10-A;Asparagine-linked glycosylation protein 10 homolog A;cDNA FLJ77385, highly similar to Homo sapiens asparagine-linked glycosylation 10 homolog (yeast, alpha-1,2-glucosyltransferase), mRNA;Alpha-2-glucosyltransferase ALG10-B;Asparagine-linked glycosylation protein 10 homolog B;Potassium channel regulator 1;Putative alpha-1,2-…	ALG10;ALG10A;ALG10B;KCR1	Q5BKT4;A8K8X3;Q5I7T1;B2RPF4	16.2232	16.0868	17.4576	19.5223	1.23447	3.43549		0.816406	0.170082	2.33498	1.89132	biosynthetic process;carbohydrate biosynthetic process;carbohydrate metabolic process;cellular carbohydrate metabolic process;cellular macromolecule metabolic process;cellular metabolic process;cellular process;cellular protein metabolic process;dolichol-linked oligosaccharide biosynthetic process;glycosylation;macromolecule glycosylation;macromolecule metabolic process;macromolecule modification…	catalytic activity;dolichyl-phosphate-glucose-glycolipid alpha-glucosyltransferase activity;glucosyltransferase activity;transferase activity;transferase activity, transferring glycosyl groups;transferase activity, transferring hexosyl groups	cell part;cytoplasmic part;endoplasmic reticulum membrane;endoplasmic reticulum part;integral to membrane;intracellular organelle part;intracellular part;intrinsic to membrane;membrane;membrane part;organelle membrane;organelle part;plasma membrane	4420000	3	3	7	55.605	3.36e-18	77900	859000	898000	2580000	1	2	2	2	1	2	2	2	473
1027	IPI00016458;IPI00029239	IPI00016458;IPI00029239	Duranin;L-2-hydroxyglutarate dehydrogenase, mitochondrial;cDNA FLJ76725, highly similar to Homo sapiens L-2-hydroxyglutarate dehydrogenase (L2HGDH), mRNA;Putative uncharacterized protein L2HGDH	C14orf160;L2HGDH	Q9H9P8-1;Q9H9P8;A8K9B2;Q9H9P8-2;C9JVN9	17.9488	13.2848	15.7099	16.6096	-2.23883	3.32482		0.0755111	0.836133	0.542992	0.210873	2-oxoglutarate metabolic process;carboxylic acid metabolic process;cellular ketone metabolic process;cellular macromolecule metabolic process;cellular metabolic process;cellular process;cellular protein metabolic process;dicarboxylic acid metabolic process;macromolecule metabolic process;metabolic process;organic acid metabolic process;oxoacid metabolic process;primary metabolic process;protein m…	2-hydroxyglutarate dehydrogenase activity;catalytic activity;oxidoreductase activity;oxidoreductase activity, acting on CH-OH group of donors	cell part;cytoplasmic part;integral to membrane;integral to mitochondrial inner membrane;integral to mitochondrial membrane;integral to organelle membrane;intracellular membrane-bounded organelle;intracellular organelle;intracellular organelle part;intracellular part;intrinsic to membrane;intrinsic to mitochondrial inner membrane;intrinsic to organelle membrane;membrane;membrane part;membrane-bou…	3820000	3	3	6.3	50.359	1.84e-09	1090000	70200	984000	1680000	1	1	2	3	1	1	2	3	463
609	IPI00009032;IPI00916802	IPI00009032;IPI00916802	La autoantigen;La ribonucleoprotein;Lupus La protein;Sjoegren syndrome type B antigen;Autoantigen La;La 4.1 protein;Ribonucleoprotein (La);Putative uncharacterized protein SSB;Sjogren syndrome antigen B (Autoantigen La);Sjogren syndrome antigen B (Autoantigen La), isoform CRA_c;SS-B/La protein	SSB;hCG_2005701	P05455;B5BUB5;Q14730;Q15367;Q53XJ4;Q9UMH5;Q9UMH6	17.5127	16.7602	15.9859	19.8515	-1.52675	3.09128		0.136945	0.703901	0.782266	0.360648	cellular macromolecule metabolic process;cellular metabolic process;cellular nitrogen compound metabolic process;cellular process;histone mRNA metabolic process;macromolecule metabolic process;macromolecule modification;metabolic process;mRNA metabolic process;ncRNA metabolic process;ncRNA processing;nitrogen compound metabolic process;nucleic acid metabolic process;nucleobase-containing compound…	binding;mRNA binding;nucleic acid binding;nucleotide binding;RNA binding;tRNA binding	cell part;intracellular membrane-bounded organelle;intracellular organelle;intracellular part;macromolecular complex;membrane-bounded organelle;nucleus;organelle;ribonucleoprotein complex	4680000	2	2	4.4	46.836	3.33e-08	1400000	605000	449000	2220000	2	2	2	1	2	2	2	1	408
1890	IPI00032830;IPI00217330	IPI00032830;IPI00217330	Oligoribonuclease, mitochondrial;RNA exonuclease 2 homolog;Small fragment nuclease;cDNA, FLJ92319, highly similar to Homo sapiens REX2, RNA exonuclease 2 homolog (S. cerevisiae) (REXO2), mRNA;REX2, RNA exonuclease 2 homolog (S. cerevisiae);REX2, RNA exonuclease 2 homolog (S. cerevisiae), isoform CRA_b;REXO2 protein	CGI-114;REXO2;SFN;SMFN;hCG_38016	Q9Y3B8-1;Q9Y3B8;B2R532;Q9BTR4;Q9Y3B8-2	19.9742	17.3495	19.9742	20.3752	0	3.02569		0.428798	0.351162	1.51284	0.990349	cellular metabolic process;cellular nitrogen compound metabolic process;cellular process;metabolic process;nitrogen compound metabolic process;nucleic acid metabolic process;nucleic acid phosphodiester bond hydrolysis;nucleobase-containing compound metabolic process;nucleobase-containing small molecule metabolic process;nucleoside phosphate metabolic process;nucleotide metabolic process;primary m…	3'-5' exonuclease activity;3'-5'-exoribonuclease activity;binding;catalytic activity;exonuclease activity;exonuclease activity, active with either ribo- or deoxyribonucleic acids and producing 5'-phosphomonoesters;exoribonuclease activity;exoribonuclease activity, producing 5'-phosphomonoesters;hydrolase activity;hydrolase activity, acting on ester bonds;nuclease activity;nucleic acid binding;rib…	adherens junction;anchoring junction;cell junction;cell part;cell-substrate adherens junction;cell-substrate junction;cytoplasmic part;focal adhesion;intracellular membrane-bounded organelle;intracellular non-membrane-bounded organelle;intracellular organelle;intracellular organelle lumen;intracellular organelle part;intracellular part;membrane-bounded organelle;membrane-enclosed lumen;mitochondr…	8060000	2	2	7.6	26.832	0.00011329	1490000	1470000	3190000	1910000	2	2	2	2	2	2	2	2	237
1151	IPI00019038	IPI00019038	1,4-beta-N-acetylmuramidase C;Lysozyme C	LYZ;LZM;hCG_24462	P61626;B2R4C5	20.3962	19.0184	20.3752	21.9777	-0.02106	2.95936		0.524398	0.307479	1.46915	1.16903	anatomical structure homeostasis;biological regulation;cell death;cellular process;cytolysis;death;defense response;defense response to bacterium;homeostatic process;inflammatory response;multi-organism process;regulation of biological quality;response to bacterium;response to biotic stimulus;response to other organism;response to stimulus;response to stress;response to wounding;retina homeostasi…	binding;catalytic activity;hydrolase activity;hydrolase activity, acting on glycosyl bonds;hydrolase activity, hydrolyzing O-glycosyl compounds;identical protein binding;lysozyme activity;protein binding	extracellular membrane-bounded organelle;extracellular organelle;extracellular region;extracellular region part;extracellular space;extracellular vesicular exosome;membrane-bounded organelle;membrane-bounded vesicle;organelle;vesicle	24000000	6	6	38.5	16.537	2.08e-20	1590000	3590000	4390000	14400000	4	5	4	6	4	5	4	6	148
2191	IPI00640924;IPI00643856;IPI00166830;IPI00644256;IPI00163321;IPI00645053;IPI00941170	IPI00640924;IPI00643856;IPI00166830;IPI00644256;IPI00163321;IPI00645053;IPI00941170	E3 ubiquitin-protein ligase NEDD4-like;NEDD4.2;Nedd4-2;cDNA FLJ53199, highly similar to E3 ubiquitin-protein ligase NEDD4-like protein (EC 6.3.2.-);cDNA FLJ61249, highly similar to E3 ubiquitin-protein ligase NEDD4-like protein (EC 6.3.2.-)	KIAA0439;NEDD4L;NEDL3	Q96PU5-1;Q96PU5;Q96PU5-7;B7Z6K0;Q96PU5-5;Q96PU5-6;B7Z2P9;Q96PU5-2;Q96PU5-3;Q96PU5-8	18.4536	16.5864	18.5694	19.4894	0.11579	2.90298		0.546593	0.297417	1.50938	1.21647	biological regulation;biosynthetic process;catabolic process;cation homeostasis;cation transport;cell surface receptor linked signaling pathway;cellular biosynthetic process;cellular catabolic process;cellular cation homeostasis;cellular chemical homeostasis;cellular homeostasis;cellular ion homeostasis;cellular macromolecule biosynthetic process;cellular macromolecule catabolic process;cellular …	acid-amino acid ligase activity;binding;catalytic activity;channel inhibitor activity;channel regulator activity;ion channel binding;ion channel inhibitor activity;ligase activity;ligase activity, forming carbon-nitrogen bonds;potassium channel inhibitor activity;potassium channel regulator activity;protein binding;small conjugating protein ligase activity;sodium channel inhibitor activity;sodium…	cell part;cytoplasm;cytoplasmic part;cytosol;extracellular membrane-bounded organelle;extracellular organelle;extracellular region part;extracellular vesicular exosome;intracellular;intracellular membrane-bounded organelle;intracellular organelle;intracellular organelle part;intracellular part;membrane-bounded organelle;membrane-bounded vesicle;nuclear part;nucleoplasm;nucleus;organelle;organelle…	5490000	25	5	28.8	111.93	2.52e-135	289000	371000	2290000	2540000	16	16	25	23	2	2	5	3	975
2070	IPI00102897;IPI00947222;IPI00946728;IPI00946386;IPI00946230;IPI00946067	IPI00102897;IPI00947222;IPI00946728;IPI00946386	Rab-like protein 3;Putative uncharacterized protein RABL3	RABL3	Q5HYI8;C9JXM3;C9JDJ9;C9JVU6	17.7667	17.0951	18.9402	19.9882	1.17352	2.89308		1.08467	0.147389	2.0333	2.47255	biological regulation;cellular process;cellular response to stimulus;establishment of localization;establishment of localization in cell;establishment of protein localization;intracellular protein transport;intracellular signal transduction;intracellular transport;metabolic process;protein transport;Rab protein signal transduction;Ras protein signal transduction;regulation of biological process;r…	binding;catalytic activity;GTP binding;GTPase activity;guanyl nucleotide binding;guanyl ribonucleotide binding;hydrolase activity;hydrolase activity, acting on acid anhydrides;hydrolase activity, acting on acid anhydrides, in phosphorus-containing anhydrides;nucleoside-triphosphatase activity;nucleotide binding;purine nucleotide binding;purine ribonucleoside triphosphate binding;purine ribonucleo…	cell part;endomembrane system	6240000	3	3	13.6	26.422	2.14e-08	335000	365000	1990000	3550000	2	2	2	3	2	2	2	3	236
1510	IPI00025277;IPI00930049;IPI00930510	IPI00025277;IPI00930049;IPI00930510	Apoptosis-linked gene 2 protein;Probable calcium-binding protein ALG-2;Programmed cell death protein 6;HCG1985580, isoform CRA_f;Programmed cell death 6;Programmed cell death 6 variant	ALG2;PDCD6;hCG_1985580	O75340;Q2YDC2;Q53FC3	22.9985	23.0224	24.7492	25.9043	1.75067	2.88184		1.24461	0.103196	2.31626	2.9785	activation of caspase activity;anatomical structure formation involved in morphogenesis;angiogenesis;biological regulation;cellular process;cellular response to heat;cellular response to stimulus;cellular response to stress;developmental process;establishment of localization;establishment of localization in cell;establishment of protein localization;intracellular protein transport;intracellular t…	binding;binding, bridging;calcium ion binding;calcium-dependent cysteine-type endopeptidase activity;calcium-dependent protein binding;catalytic activity;cation binding;cysteine-type endopeptidase activity;cysteine-type peptidase activity;endopeptidase activity;hydrolase activity;identical protein binding;ion binding;metal ion binding;peptidase activity;peptidase activity, acting on L-amino acid …	cell part;cytoplasm;cytoplasmic part;cytoplasmic vesicle;endoplasmic reticulum;endoplasmic reticulum exit site;endoplasmic reticulum membrane;endoplasmic reticulum part;endosome;extracellular membrane-bounded organelle;extracellular organelle;extracellular region part;extracellular vesicular exosome;intracellular membrane-bounded organelle;intracellular organelle;intracellular organelle part;intr…	207000000	11	11	40.8	21.868	3.82e-158	10300000	21200000	100000000	75300000	9	8	10	11	9	8	10	11	191
2339	IPI00336153;IPI00177808	IPI00336153;IPI00177808	Bcl10-interacting CARD protein	C9orf89	Q96LW7-1;Q96LW7;Q96LW7-2	16.6523	16.8965	18.4576	19.7748	1.80536	2.87823		1.1369	0.124192	2.34179	2.69239	biological regulation;negative regulation of biological process;negative regulation of cell communication;negative regulation of cellular process;negative regulation of I-kappaB kinase/NF-kappaB cascade;negative regulation of intracellular protein kinase cascade;negative regulation of response to stimulus;negative regulation of signal transduction;negative regulation of signaling;regulation of bi…	binding;CARD domain binding;protein binding;protein domain specific binding	cell part;cytoplasmic part;cytosol;endoplasmic reticulum membrane;endoplasmic reticulum part;integral to membrane;intracellular membrane-bounded organelle;intracellular organelle;intracellular organelle part;intracellular part;intrinsic to membrane;membrane;membrane part;membrane-bounded organelle;mitochondrial membrane;mitochondrial part;nucleus;organelle;organelle membrane;organelle part	3290000	3	3	10.5	25.589	1.11e-06	40000	115000	1590000	1540000	1	1	2	3	1	1	2	3	228
1362	IPI00847321;IPI00940690;IPI00022748;IPI00922630	IPI00847321;IPI00940690;IPI00022748;IPI00922630	cDNA FLJ42859 fis, clone BRHIP2009414, highly similar to Bax inhibitor 1;Putative uncharacterized protein TMBIM6;cDNA FLJ54778, highly similar to Bax inhibitor 1;Bax inhibitor 1;Testis-enhanced gene transcript protein;Transmembrane BAX inhibitor motif-containing protein 6;cDNA FLJ52999, highly similar to Bax inhibitor 1	TMBIM6;BI1;TEGT	B3KWE3;A8MUR1;B7Z984;P55061;B7Z5Y9	20.7223	18.3624	19.9272	21.1642	-0.79511	2.80184		0.275765	0.527398	1.00337	0.654833	apoptosis;apoptosis in response to endoplasmic reticulum stress;biological regulation;calcium ion homeostasis;cation homeostasis;cell death;cellular calcium ion homeostasis;cellular cation homeostasis;cellular chemical homeostasis;cellular divalent inorganic cation homeostasis;cellular homeostasis;cellular ion homeostasis;cellular metal ion homeostasis;cellular process;chemical homeostasis;death;…	binding;endoribonuclease inhibitor activity;enzyme binding;enzyme inhibitor activity;enzyme regulator activity;protein binding;ribonuclease inhibitor activity;ubiquitin protein ligase binding	cell part;cytoplasm;cytoplasmic part;endoplasmic reticulum;endoplasmic reticulum membrane;endoplasmic reticulum part;integral to membrane;integral to plasma membrane;intracellular membrane-bounded organelle;intracellular organelle;intracellular organelle part;intracellular part;intrinsic to membrane;intrinsic to plasma membrane;membrane;membrane part;membrane-bounded organelle;mitochondrial membr…	14100000	3	3	7.5	32.71	3.1e-13	1620000	1640000	6100000	4770000	3	3	3	3	3	3	3	3	295
1049	IPI00016868	IPI00016868	Protein clk-2 homolog;Telomere length regulation protein TEL2 homolog;cDNA FLJ60481;cDNA FLJ58340	KIAA0683;TELO2	Q9Y4R8;B4DFV7;B4DXS2	17.3667	15.1907	17.8606	17.9488	0.49394	2.75803		0.562365	0.281021	1.62598	1.26158	biological regulation;regulation of biological process;regulation of cellular process;regulation of response to stimulus;regulation of signal transduction;regulation of signaling;regulation of TOR signaling cascade	binding;protein binding;protein complex binding	cell part;chromosomal part;chromosome, telomeric region;cytoplasm;intracellular;intracellular membrane-bounded organelle;intracellular organelle;intracellular organelle part;intracellular part;macromolecular complex;membrane;membrane-bounded organelle;nucleus;organelle;organelle part;protein complex;TORC1 complex;TORC2 complex	2080000	2	2	2	91.746	1.58e-05	157000	156000	669000	1100000	1	1	2	2	1	1	2	2	837
2735	IPI00242630;IPI00953324;IPI00654611;IPI00894104;IPI00784196;IPI00893838	IPI00242630;IPI00953324;IPI00654611;IPI00894104;IPI00784196;IPI00893838	HEAT repeat-containing protein 2;Putative uncharacterized protein HEATR2;cDNA FLJ31671 fis, clone NT2RI2004985, highly similar to HEAT repeat-containing protein 2;cDNA FLJ39381 fis, clone PERIC2000422, highly similar to HEAT repeat-containing protein 2;cDNA FLJ30033 fis, clone 3NB692001433, highly similar to HEAT repeat-containing protein 2	HEATR2	Q86Y56-1;Q86Y56;C9J0D8;Q86Y56-2;B3KPE2;B3KU91;Q86Y56-3;B3KNN3	17.4972	17.8361	17.5657	20.5731	0.06853	2.73696		0.34506	0.43215	1.40275	0.818774	cell projection organization;cellular component movement;cellular component organization;cellular component organization at cellular level;cellular component organization or biogenesis;cellular component organization or biogenesis at cellular level;cellular process;cilium movement;microtubule-based movement;microtubule-based process	binding;dynein binding;dynein intermediate chain binding;protein binding	cell part;cytoplasm;intracellular part	8050000	2	2	2.1	93.492	5.86e-07	303000	2700000	975000	4070000	2	2	2	1	2	2	2	1	855
1081	IPI00017598	IPI00017598	GPI ethanolamine phosphate transferase 1;MCD4 homolog;Phosphatidylinositol-glycan biosynthesis class N protein;cDNA, FLJ96099, highly similar to Homo sapiens phosphatidylinositol glycan, class N (PIGN), mRNA	MCD4;PIGN	O95427;B2RCI8	16.5065	16.8484	17.0102	19.5526	0.50369	2.70419		0.471606	0.323425	1.60394	1.08179	biosynthetic process;cellular biosynthetic process;cellular lipid metabolic process;cellular macromolecule metabolic process;cellular metabolic process;cellular process;cellular protein metabolic process;C-terminal protein amino acid modification;C-terminal protein lipidation;glycerolipid biosynthetic process;glycerolipid metabolic process;glycerophospholipid biosynthetic process;glycerophospholi…	catalytic activity;transferase activity	cell part;cytoplasmic part;endoplasmic reticulum membrane;endoplasmic reticulum part;integral to membrane;intracellular organelle part;intracellular part;intrinsic to membrane;membrane;membrane part;organelle membrane;organelle part	3790000	2	2	2.5	106	9.63e-06	102000	447000	483000	2760000	2	2	2	2	2	2	2	2	932
423	IPI00006070;IPI00942062;IPI00384949	IPI00006070;IPI00942062;IPI00384949	Hematopoietic progenitor cell antigen CD34;cDNA FLJ75215, highly similar to CD34=glycoprotein expressed in lymphohematopoietic progenitor cells;cDNA FLJ54166, highly similar to Hematopoietic progenitor cell antigen CD34;CD34 antigen;cDNA FLJ53734, highly similar to Hematopoietic progenitor cell antigen CD34;CD34 molecule;Putative uncharacterized protein DKFZp686I22213	CD34;RP11-328D5.2-003;DKFZp686I22213	P28906-1;P28906;A8KAG5;B4DUX4;Q3C1E7;Q9UH97;B4DG27;Q5JTA5;Q7Z375	19.0346	19.2466	20.3645	21.9243	1.32997	2.67778		0.900282	0.168705	2.00387	2.03011	anatomical structure development;anatomical structure formation involved in morphogenesis;anatomical structure homeostasis;angiogenesis;angiogenesis involved in wound healing;biological adhesion;biological regulation;cell adhesion;cell communication;cell differentiation;cell differentiation involved in kidney development;cell differentiation involved in metanephros development;cell migration;cell…	anion binding;binding;carbohydrate binding;ion binding;protein binding;sulfate binding;transcription factor binding	apical plasma membrane;basal plasma membrane;cell part;cytoplasm;cytoplasmic part;external side of plasma membrane;extracellular region part;integral to membrane;integral to plasma membrane;intercellular bridge;intracellular membrane-bounded organelle;intracellular organelle;intracellular part;intrinsic to membrane;intrinsic to plasma membrane;lysosome;lytic vacuole;membrane;membrane part;membran…	19600000	3	2	7.8	40.716	2.23e-08	2110000	4890000	4920000	7700000	3	3	3	3	2	2	2	2	385
912	IPI00014053;IPI00376117	IPI00014053;IPI00376117	Mitochondrial import receptor subunit TOM40 homolog;p38.5;Protein Haymaker;Translocase of outer membrane 40 kDa subunit homolog	C19orf1;PEREC1;TOM40;TOMM40	O96008-1;O96008;O96008-2	17.8175	16.7602	19.3688	19.373	1.55127	2.61285		1.23032	0.119025	2.08206	2.85734	cellular macromolecule metabolic process;cellular metabolic process;cellular process;cellular protein metabolic process;establishment of localization;establishment of localization in cell;establishment of protein localization;establishment of protein localization in mitochondrion;establishment of protein localization to organelle;intracellular protein transport;intracellular transport;ion transpo…	channel activity;macromolecule transmembrane transporter activity;passive transmembrane transporter activity;porin activity;protein transmembrane transporter activity;protein transporter activity;substrate-specific transmembrane transporter activity;substrate-specific transporter activity;transmembrane transporter activity;transporter activity;wide pore channel activity	cell part;cytoplasm;cytoplasmic part;extracellular membrane-bounded organelle;extracellular organelle;extracellular region part;extracellular vesicular exosome;integral to membrane;integral to mitochondrial membrane;integral to mitochondrial outer membrane;integral to organelle membrane;intracellular membrane-bounded organelle;intracellular organelle;intracellular organelle part;intracellular par…	17700000	2	2	6.4	37.893	1.39e-13	780000	429000	8560000	7900000	2	1	2	2	2	1	2	2	361
259	IPI00003505;IPI00953289	IPI00003505;IPI00953289	Human papillomavirus type 16 E1 protein-binding protein;Thyroid hormone receptor interactor 13;Thyroid receptor-interacting protein 13	TRIP13	Q15645-1;Q15645	19.5805	17.7471	20.2302	20.3101	0.64974	2.56294		0.653449	0.240661	1.60633	1.43738	anatomical structure development;biosynthetic process;cell cycle phase;cell cycle process;cell development;cell maturation;cellular biosynthetic process;cellular component assembly;cellular component assembly at cellular level;cellular component organization;cellular component organization at cellular level;cellular component organization or biogenesis;cellular component organization or biogenesi…	adenyl nucleotide binding;adenyl ribonucleotide binding;ATP binding;binding;identical protein binding;nucleotide binding;protein binding;protein binding transcription factor activity;purine nucleotide binding;purine ribonucleoside triphosphate binding;purine ribonucleotide binding;ribonucleotide binding;transcription cofactor activity;transcription factor binding transcription factor activity	cell part;germ cell nucleus;intracellular membrane-bounded organelle;intracellular organelle;intracellular part;male germ cell nucleus;membrane-bounded organelle;nucleus;organelle	17300000	6	6	14.4	48.55	2.35e-22	2150000	1130000	8690000	5340000	4	2	6	5	4	2	6	5	432
700	IPI00010322;IPI00798027;IPI00946625;IPI00946441;IPI00947257	IPI00010322;IPI00798027;IPI00946625;IPI00946441;IPI00947257	Ligand of Numb protein X 3;PDZ domain-containing RING finger protein 3;Semaphorin cytoplasmic domain-associated protein 3;PDZ domain containing ring finger 3;cDNA FLJ54746, highly similar to PDZ domain-containing RING finger protein 3;cDNA FLJ55043, highly similar to PDZ domain-containing RING finger protein 3;cDNA, FLJ79143, highly similar to PDZ domain-containing RING finger protein 3;cDNA, FLJ…	KIAA1095;LNX3;PDZRN3;SEMCAP3;hCG_15915	Q9UPQ7-1;Q9UPQ7;B2RWP2;B7Z5Q3;B7Z5X9;B7ZAC9;B7ZAG0;B7Z2I8;C9JWE6	17.1257	14.6439	16.3735	17.185	-0.75218	2.54109		0.24871	0.566841	0.894459	0.594108	cellular component organization;cellular component organization or biogenesis;cellular macromolecule metabolic process;cellular metabolic process;cellular process;cellular protein metabolic process;macromolecule metabolic process;macromolecule modification;metabolic process;neuromuscular junction development;primary metabolic process;protein metabolic process;protein modification by small protein…	acid-amino acid ligase activity;binding;catalytic activity;cation binding;ion binding;ligase activity;ligase activity, forming carbon-nitrogen bonds;metal ion binding;small conjugating protein ligase activity;transition metal ion binding;ubiquitin-protein ligase activity;zinc ion binding	neuromuscular junction;synapse	1290000	1	1	1.7	119.6	9.86e-14	251000	132000	363000	547000	1	1	1	1	1	1	1	1	1066
2944	IPI00296374	IPI00296374	Zinc finger protein MCG4;Zinc finger protein-like 1	ZFPL1	O95159	18.3145	17.5657	18.9171	20.0951	0.60256	2.52937		0.812421	0.182965	1.56596	1.74398	biological regulation;cellular process;establishment of localization;regulation of biological process;regulation of biosynthetic process;regulation of cellular biosynthetic process;regulation of cellular macromolecule biosynthetic process;regulation of cellular metabolic process;regulation of cellular process;regulation of gene expression;regulation of macromolecule biosynthetic process;regulatio…	binding;cation binding;DNA binding;ion binding;metal ion binding;nucleic acid binding;transition metal ion binding;zinc ion binding	cell part;cytoplasmic part;Golgi apparatus;integral to membrane;intracellular membrane-bounded organelle;intracellular organelle;intracellular part;intrinsic to membrane;membrane part;membrane-bounded organelle;nucleus;organelle	6910000	2	2	8.4	34.114	9.08e-17	160000	204000	2440000	4110000	1	2	2	2	1	2	2	2	310
3372	IPI00384707;IPI00642156	IPI00384707;IPI00642156	EARS2 protein;Glutamate--tRNA ligase;Probable glutamyl-tRNA synthetase, mitochondrial	EARS2;KIAA1970	Q86YH3;Q5JPH6	18.5731	16.5568	16.5188	19.0532	-2.05427	2.4965		0.043882	0.909892	0.221112	0.121535	amine metabolic process;amino acid activation;carboxylic acid metabolic process;cellular amine metabolic process;cellular amino acid metabolic process;cellular ketone metabolic process;cellular macromolecule metabolic process;cellular metabolic process;cellular nitrogen compound metabolic process;cellular process;gene expression;glutamyl-tRNA aminoacylation;macromolecule metabolic process;metabol…	adenyl nucleotide binding;adenyl ribonucleotide binding;aminoacyl-tRNA ligase activity;ATP binding;binding;catalytic activity;glutamate-tRNA ligase activity;glutamate-tRNA(Gln) ligase activity;ligase activity;ligase activity, forming aminoacyl-tRNA and related compounds;ligase activity, forming carbon-oxygen bonds;nucleic acid binding;nucleotide binding;purine nucleotide binding;purine ribonucleo…	cell part;cytoplasmic part;intracellular membrane-bounded organelle;intracellular organelle;intracellular organelle lumen;intracellular organelle part;intracellular part;membrane-bounded organelle;membrane-enclosed lumen;mitochondrial matrix;mitochondrial part;mitochondrion;organelle;organelle lumen;organelle part	3670000	1	1	2.8	59.988	0.0004272	489000	541000	532000	2110000	1	1	1	1	1	1	1	1	534
2102	IPI00303882;IPI00943550;IPI00106668	IPI00303882;IPI00943550;IPI00106668	47 kDa mannose 6-phosphate receptor-binding protein;Cargo selection protein TIP47;Mannose-6-phosphate receptor-binding protein 1;Perilipin-3;Placental protein 17	M6PRBP1;PLIN3;TIP47	O60664-1;O60664;O60664-2	19.2466	16.5687	17.8113	19.0479	-1.43529	2.47926		0.120779	0.740334	0.521992	0.31167	cellular process;establishment of localization;transport;vesicle-mediated transport		cell part;cytoplasm;cytoplasmic part;endosomal part;endosome;endosome membrane;Golgi apparatus;intracellular membrane-bounded organelle;intracellular organelle;intracellular organelle part;intracellular part;lipid particle;membrane;membrane-bounded organelle;organelle;organelle membrane;organelle part	5410000	2	2	4.1	47.046	9.62e-05	1720000	1100000	577000	2020000	2	2	1	1	2	2	1	1	434
880	IPI00013678;IPI00914855;IPI00760637;IPI00394889	IPI00013678;IPI00914855;IPI00760637;IPI00394889	Metaxin-1;Mitochondrial outer membrane import complex protein 1;Metaxin 1	MTX;MTX1;MTXN;RP11-263K19.5-003	Q13505-1;Q13505;Q13505-3;B1AVS1;Q13505-2	19.2581	18.5988	19.7731	21.0691	0.51503	2.47029		0.753361	0.20832	1.49266	1.6102	cellular macromolecule metabolic process;cellular metabolic process;cellular process;cellular protein metabolic process;establishment of localization;establishment of localization in cell;establishment of protein localization;establishment of protein localization in mitochondrion;establishment of protein localization to organelle;intracellular protein transport;intracellular transport;macromolecu…		cell part;cytoplasmic part;integral to membrane;intracellular organelle part;intracellular part;intrinsic to membrane;membrane;membrane part;mitochondrial membrane;mitochondrial outer membrane;mitochondrial part;organelle membrane;organelle outer membrane;organelle part;outer membrane	14900000	4	4	5.8	51.476	2.09e-13	425000	766000	5060000	8670000	1	1	4	4	1	1	4	4	466
1785	IPI00030675;IPI00929745	IPI00030675;IPI00929745	Brain protein I3;pRGR2	BRI3	O95415	15.2512	16.3163	17.9545	18.7273	2.70328	2.41105		1.21981	0.100989	2.55717	2.98045		binding;identical protein binding;protein binding	cell part;integral to membrane;intrinsic to membrane;membrane part	1780000	1	1	12.8	13.645	3.57e-27	50800	342000	927000	461000	1	1	1	1	1	1	1	1	125
551	IPI00007940;IPI00936931;IPI00879747	IPI00007940;IPI00936931;IPI00879747	cDNA, FLJ96656, highly similar to Homo sapiens SPFH domain family, member 1 (SPFH1), mRNA;Endoplasmic reticulum lipid raft-associated protein 1;Erlin-1;Protein KE04;Stomatin-prohibitin-flotillin-HflC/K domain-containing protein 1;cDNA FLJ57553, highly similar to SPFH domain-containing protein 1;ER lipid raft associated 1	C10orf69;ERLIN1;KE04;KEO4;SPFH1;RP11-316M21.1-003	B2RDK6;O75477;B4DPN7;B0QZ43	19.5988	18.5915	21.3484	20.9882	1.74963	2.39666		1.21766	0.119843	2.07314	2.82104	catabolic process;cellular catabolic process;cellular macromolecule catabolic process;cellular macromolecule metabolic process;cellular metabolic process;cellular process;ER-associated protein catabolic process;macromolecule catabolic process;macromolecule metabolic process;metabolic process;modification-dependent macromolecule catabolic process;modification-dependent protein catabolic process;pr…		cell part;cytoplasmic part;endoplasmic reticulum;endoplasmic reticulum membrane;endoplasmic reticulum part;integral to membrane;intracellular membrane-bounded organelle;intracellular organelle;intracellular organelle part;intracellular part;intrinsic to membrane;macromolecular complex;membrane;membrane part;membrane-bounded organelle;organelle;organelle membrane;organelle part;protein complex	39200000	11	9	23.6	39.171	6.08e-34	2180000	3590000	16100000	17200000	5	5	10	7	3	3	8	5	348
2276	IPI00169331	IPI00169331	Phosphatidylcholine:ceramide cholinephosphotransferase 2;Sphingomyelin synthase 2	SGMS2;SMS2	Q8NHU3	16.2877	16.3039	16.2787	18.6937	-0.00904	2.38985		0.368402	0.421682	1.1904	0.84573	biosynthetic process;cellular biosynthetic process;cellular lipid metabolic process;cellular metabolic process;cellular process;ceramide biosynthetic process;ceramide metabolic process;lipid biosynthetic process;lipid metabolic process;membrane lipid biosynthetic process;membrane lipid metabolic process;metabolic process;organophosphate metabolic process;phospholipid biosynthetic process;phosphol…	catalytic activity;ceramide cholinephosphotransferase activity;kinase activity;phosphotransferase activity, for other substituted phosphate groups;sphingomyelin synthase activity;transferase activity;transferase activity, transferring phosphorus-containing groups	cell part;cytoplasmic part;external encapsulating structure part;Golgi apparatus;Golgi apparatus part;integral to cell outer membrane;integral to Golgi membrane;integral to membrane;integral to organelle membrane;integral to plasma membrane;intracellular membrane-bounded organelle;intracellular organelle;intracellular organelle part;intracellular part;intrinsic to cell outer membrane;intrinsic to…	1850000	1	1	2.7	42.28	0.00028453	157000	185000	431000	1070000	1	1	1	1	1	1	1	1	365
1801	IPI00030941;IPI00794092;IPI00909168;IPI00910611;IPI00396249	IPI00030941;IPI00794092;IPI00909168;IPI00910611;IPI00396249	Tetraspanin TM4-A;Tetraspanin-3;Transmembrane 4 superfamily member 8;cDNA FLJ53721, highly similar to Tetraspanin-3;cDNA FLJ52933, highly similar to Tetraspanin-3;Tetraspanin 3, isoform CRA_a;cDNA PSEC0176 fis, clone OVARC1000254, highly similar to Tetraspanin-3;Putative uncharacterized protein TSPAN3;Tetraspanin 3, isoform CRA_b	TM4SF8;TSPAN3;hCG_40797	O60637;B4DEK8;B4DP19;A6NEH4	18.9573	17.3836	20.2302	19.7504	1.27292	2.36678		0.802889	0.176505	1.81985	1.77964			cell part;extracellular membrane-bounded organelle;extracellular organelle;extracellular region part;extracellular vesicular exosome;integral to membrane;intrinsic to membrane;membrane part;membrane-bounded organelle;membrane-bounded vesicle;organelle;vesicle	12700000	4	4	12.6	28.017	8.4e-12	1460000	1360000	5690000	4180000	3	3	4	3	3	3	4	3	253
524	IPI00007648	IPI00007648	Sodium- and chloride-dependent GABA transporter 3;Solute carrier family 6 member 11	GABT3;GAT3;SLC6A11	P48066	19.9882	19.7812	20.3101	22.1488	0.32193	2.36763		0.547814	0.304164	1.34478	1.19518	anatomical structure development;biological regulation;brain development;cell communication;cell-cell signaling;cellular process;developmental process;establishment of localization;establishment of localization in cell;neurotransmitter secretion;neurotransmitter transport;organ development;regulation of biological quality;regulation of neurotransmitter levels;response to chemical stimulus;respons…	active transmembrane transporter activity;amine transmembrane transporter activity;amino acid transmembrane transporter activity;binding;carboxylic acid transmembrane transporter activity;cation transmembrane transporter activity;cation:amino acid symporter activity;gamma-aminobutyric acid:sodium symporter activity;inorganic cation transmembrane transporter activity;ion transmembrane transporter …	cell part;cell projection;cytoplasm;integral to membrane;integral to plasma membrane;intracellular part;intrinsic to membrane;intrinsic to plasma membrane;membrane;membrane part;plasma membrane;plasma membrane part	30200000	1	1	1.4	70.605	0.00069089	1650000	3380000	4760000	20400000	1	1	1	1	1	1	1	1	632
3380	IPI00385128;IPI00783192	IPI00385128;IPI00783192	1-acylglycerol-3-phosphate O-acyltransferase 7;Acyltransferase-like 3;Lysophosphatidylcholine acyltransferase 4;Lysophosphatidylethanolamine acyltransferase 2;Lysophospholipid acyltransferase LPCAT4;LPCAT4 protein	AGPAT7;AYTL3;LPCAT4;LPEAT2	Q643R3-1;Q643R3;B7ZM32;Q643R3-2	18.0265	18.0047	19.2809	20.3645	1.25445	2.35983		1.10037	0.151493	1.80714	2.4358	acylglycerol biosynthetic process;acylglycerol metabolic process;biosynthetic process;carboxylic acid biosynthetic process;carboxylic acid metabolic process;cellular biosynthetic process;cellular ketone metabolic process;cellular lipid metabolic process;cellular metabolic process;cellular process;glycerol ether biosynthetic process;glycerol ether metabolic process;glycerolipid biosynthetic proces…	1-acylglycerophosphocholine O-acyltransferase activity;1-alkenylglycerophosphoethanolamine O-acyltransferase activity;1-alkylglycerophosphocholine O-acetyltransferase activity;acetyltransferase activity;catalytic activity;lysophospholipid acyltransferase activity;O-acetyltransferase activity;O-acyltransferase activity;transferase activity;transferase activity, transferring acyl groups;transferase…	cell part;cytoplasmic part;endoplasmic reticulum;endoplasmic reticulum membrane;endoplasmic reticulum part;integral to membrane;intracellular membrane-bounded organelle;intracellular organelle;intracellular organelle part;intracellular part;intrinsic to membrane;membrane;membrane part;membrane-bounded organelle;organelle;organelle membrane;organelle part	11200000	5	5	11.6	57.218	5.86e-24	276000	1530000	4660000	4780000	2	4	5	4	2	4	5	4	524
2251	IPI00167713	IPI00167713	Phosphatidylinositol-glycan biosynthesis class W protein	PIGW	Q7Z7B1	14.2106	14.6828	15.8063	17.0102	1.59561	2.3274		1.02849	0.14455	1.9615	2.31692	cellular component organization;cellular component organization or biogenesis;cellular lipid metabolic process;cellular localization;cellular macromolecule localization;cellular macromolecule metabolic process;cellular membrane organization;cellular metabolic process;cellular process;cellular protein localization;cellular protein metabolic process;C-terminal protein amino acid modification;C-term…	catalytic activity;transferase activity;transferase activity, transferring acyl groups	cell part;cytoplasmic part;endoplasmic reticulum membrane;endoplasmic reticulum part;integral to membrane;intracellular organelle part;intracellular part;intrinsic to membrane;membrane;membrane part;organelle membrane;organelle part	825000	1	1	2.4	56.881	7.36e-05	0	100000	211000	514000	0	1	1	1	0	1	1	1	504
3606	IPI00432026;IPI00942981;IPI00028387	IPI00432026	VGPW2523	UNQ2523	Q6UW46	18.4293	18.2232	19.4476	20.5356	1.01827	2.31247		1.02207	0.153309	1.66537	2.20958				13200000	4	4	16.8	35.963	1.45e-21	1540000	615000	5880000	5140000	3	2	4	3	3	2	4	3	315
146	IPI00001618	IPI00001618	Ras-related protein Rab-39A	RAB39;RAB39A	Q14964	19.6575	18.4616	18.4815	20.7634	-1.17605	2.3018		0.151939	0.689211	0.562881	0.378237	biological regulation;cation homeostasis;cellular cation homeostasis;cellular chemical homeostasis;cellular component organization;cellular component organization at cellular level;cellular component organization or biogenesis;cellular component organization or biogenesis at cellular level;cellular homeostasis;cellular ion homeostasis;cellular monovalent inorganic cation homeostasis;cellular proc…	binding;catalytic activity;GTP binding;GTPase activity;guanyl nucleotide binding;guanyl ribonucleotide binding;hydrolase activity;hydrolase activity, acting on acid anhydrides;hydrolase activity, acting on acid anhydrides, in phosphorus-containing anhydrides;nucleoside-triphosphatase activity;nucleotide binding;purine nucleotide binding;purine ribonucleoside triphosphate binding;purine ribonucleo…	cell part;cytoplasmic membrane-bounded vesicle;cytoplasmic part;cytoplasmic vesicle;cytoplasmic vesicle membrane;cytoplasmic vesicle part;endocytic vesicle;endocytic vesicle membrane;Golgi apparatus;intracellular membrane-bounded organelle;intracellular organelle;intracellular organelle part;intracellular part;membrane;membrane-bounded organelle;membrane-bounded vesicle;organelle;organelle membra…	5550000	2	1	6	25.006	9.78e-14	1090000	1050000	1450000	1960000	2	2	2	2	1	1	1	1	217
4135	IPI00871686;IPI00945554	IPI00871686;IPI00945554	cDNA FLJ61103, highly similar to CLIP-associating protein 2;Putative uncharacterized protein;CLIP-associating protein 2;Cytoplasmic linker-associated protein 2;Protein Orbit homolog 2;Putative uncharacterized protein DKFZp686D11262	CLASP2;KIAA0627;DKFZp686D11262	B4DF74;Q96F87;O75122-1;O75122;Q6N029	18.68	15.9385	18.0743	18.2279	-0.60572	2.2894		0.220257	0.595792	0.841841	0.535207	axon guidance;biological regulation;cell cycle;cell cycle phase;cell cycle process;cell division;cellular component organization;cellular component organization at cellular level;cellular component organization or biogenesis;cellular component organization or biogenesis at cellular level;cellular process;cellular response to stimulus;chemotaxis;cytoskeleton organization;establishment or maintenan…	alpha(1,2)-fucosyltransferase activity;binding;catalytic activity;cytoskeletal protein binding;fucosyltransferase activity;galactoside 2-alpha-L-fucosyltransferase activity;microtubule binding;microtubule plus-end binding;protein binding;transferase activity;transferase activity, transferring glycosyl groups;transferase activity, transferring hexosyl groups;tubulin binding	cell cortex;cell part;cell projection membrane;cell projection part;chromosomal part;condensed chromosome kinetochore;cytoplasm;cytoplasmic microtubule;cytoplasmic part;cytoskeletal part;cytosol;Golgi apparatus;Golgi apparatus part;intracellular membrane-bounded organelle;intracellular non-membrane-bounded organelle;intracellular organelle;intracellular organelle part;intracellular part;kinetocho…	3430000	20	1	17.5	141.33	9.89e-88	606000	356000	948000	1520000	17	18	17	18	1	1	1	1	1296
1384	IPI00023137;IPI00477672	IPI00023137	Torsin family 1 member B;Torsin-1B	DQ1;FKSG18;TOR1B	O14657	15.1243	14.4512	15.3581	16.734	0.2338	2.28276		0.616014	0.269763	1.25828	1.30278	cellular component assembly;cellular component organization;cellular component organization at cellular level;cellular component organization or biogenesis;cellular component organization or biogenesis at cellular level;cellular macromolecule metabolic process;cellular membrane organization;cellular metabolic process;cellular process;cellular protein metabolic process;chaperone mediated protein f…	adenyl nucleotide binding;adenyl ribonucleotide binding;ATP binding;ATPase activity;binding;catalytic activity;hydrolase activity;hydrolase activity, acting on acid anhydrides;hydrolase activity, acting on acid anhydrides, in phosphorus-containing anhydrides;nucleoside-triphosphatase activity;nucleotide binding;purine nucleotide binding;purine ribonucleoside triphosphate binding;purine ribonucleo…	cell part;cytoplasmic part;endoplasmic reticulum;endoplasmic reticulum lumen;endoplasmic reticulum part;envelope;extracellular membrane-bounded organelle;extracellular organelle;extracellular region part;extracellular vesicular exosome;intracellular membrane-bounded organelle;intracellular organelle;intracellular organelle lumen;intracellular organelle part;intracellular part;membrane;membrane-bo…	1360000	3	1	10.7	37.978	5.36e-12	0	65900	222000	1080000	2	3	2	3	0	1	1	1	336
3424	IPI00396058;IPI00797030;IPI00917442;IPI00871611;IPI00916797	IPI00396058;IPI00797030;IPI00917442;IPI00871611;IPI00916797	Chromosome-associated protein G2;Condensin-2 complex subunit G2;Leucine zipper protein 5;Non-SMC condensin II complex subunit G2;cDNA FLJ34689 fis, clone MESAN2000815, highly similar to Homo sapiens leucine zipper protein 5 (LUZP5), mRNA;cDNA FLJ59780, highly similar to Homo sapiens leucine zipper protein 5 (LUZP5), mRNA;Putative uncharacterized protein FLJ20311;cDNA FLJ20311 fis, clone HEP07319	LUZP5;NCAPG2;FLJ20311	Q86XI2-2;Q86XI2;B3KRQ2;Q86XI2-1;B4DXB7;Q75L29;Q9NXD3;C9JM02	17.1556	15.2659	18.8847	17.528	1.72904	2.26212		0.641397	0.230049	1.99558	1.46398	cell cycle;cell cycle phase;cell cycle process;cell division;cell proliferation;cellular component organization;cellular component organization at cellular level;cellular component organization or biogenesis;cellular component organization or biogenesis at cellular level;cellular macromolecule metabolic process;cellular metabolic process;cellular nitrogen compound metabolic process;cellular proce…	binding;histone binding;methylated histone residue binding;protein binding	cell part;intracellular membrane-bounded organelle;intracellular organelle;intracellular organelle part;intracellular part;membrane;membrane-bounded organelle;nuclear part;nucleoplasm;nucleus;organelle;organelle part	2940000	2	2	1.5	132.19	0.00016776	169000	902000	1400000	472000	1	2	2	1	1	2	2	1	1156
2295	IPI00171145;IPI00645268;IPI00896365;IPI00917687;IPI00917940	IPI00171145;IPI00645268;IPI00896365;IPI00917687	Protein spire homolog 1;Putative uncharacterized protein SPIRE1;cDNA FLJ57642, highly similar to Homo sapiens spire homolog 1 (SPIRE1), mRNA;SPIRE1 protein	KIAA1135;SPIR1;SPIRE1	Q08AE8-1;Q08AE8;Q08AE8-2;C9JYR7;Q08AE8-3;B4DWX0;Q96AS4	16.977	17.0743	17.2512	19.3365	0.27418	2.26216		0.457992	0.341112	1.26817	1.01961	actin cytoskeleton organization;actin filament bundle assembly;actin filament organization;actin filament-based process;actin nucleation;biological regulation;cell cycle cytokinesis;cell cycle process;cellular component assembly;cellular component assembly at cellular level;cellular component organization;cellular component organization at cellular level;cellular component organization or biogene…		cell cortex;cell part;cytoplasmic part;cytoplasmic vesicle membrane;cytoplasmic vesicle part;cytoskeleton;Golgi apparatus;intracellular membrane-bounded organelle;intracellular non-membrane-bounded organelle;intracellular organelle;intracellular organelle part;intracellular part;membrane;membrane-bounded organelle;non-membrane-bounded organelle;organelle;organelle membrane;organelle part;perinucl…	3750000	6	6	9	85.553	2.19e-42	67200	470000	326000	2890000	2	3	3	6	2	3	3	6	756
2936	IPI00295940;IPI00878697;IPI00941110;IPI00877626	IPI00295940;IPI00878697;IPI00941110;IPI00877626	cDNA FLJ55508, highly similar to Sad1/unc-84-like protein 2;UNC84B protein;cDNA FLJ75032, highly similar to Homo sapiens unc-84 homolog B (C. elegans) (UNC84B), mRNA;Unc-84 homolog B (C. elegans);Protein unc-84 homolog B;Rab5-interacting protein;Sad1/unc-84 protein-like 2;SUN domain-containing protein 2;cDNA FLJ59542, highly similar to Sad1/unc-84-like protein 2	UNC84B;RP3-508I15.15-002;FRIGG;KIAA0668;RAB5IP;SUN2;RP3-508I15.15-015	B4E2A6;Q504T5;A8K129;B0QY62;Q9UH99;B4DIU6;Q2T9F7;Q6NT72;B0QY60	19.6364	19.0453	20.5165	21.3045	0.88009	2.25925		1.06571	0.147388	1.56967	2.26652	actin filament-based movement;actin filament-based process;biological regulation;cell cycle process;cellular component movement;cellular component organization;cellular component organization at cellular level;cellular component organization or biogenesis;cellular component organization or biogenesis at cellular level;cellular localization;cellular membrane organization;cellular process;centrosom…	binding;cytoskeletal protein binding;identical protein binding;lamin binding;microtubule binding;protein binding;tubulin binding	cell part;chromosomal part;chromosome;chromosome, telomeric region;condensed chromosome;condensed nuclear chromosome;cytoplasmic part;endosomal part;endosome membrane;envelope;integral to membrane;integral to nuclear inner membrane;integral to organelle membrane;intracellular non-membrane-bounded organelle;intracellular organelle;intracellular organelle part;intracellular part;intrinsic to membra…	22300000	3	3	7	83.964	1.13e-39	1550000	2820000	6480000	11400000	2	3	3	3	2	3	3	3	752
2967	IPI00297333;IPI00644477	IPI00297333;IPI00644477	TBC1 domain family member 24;TBC1 domain family, member 24	KIAA1171;TBC1D24	Q9ULP9-1;Q9ULP9;B9A6M6;Q9ULP9-2	19.3921	17.1257	17.4252	19.3709	-1.96683	2.24527		0.0295464	0.939319	0.139218	0.0822068	cell projection organization;cellular component organization;cellular component organization at cellular level;cellular component organization or biogenesis;cellular component organization or biogenesis at cellular level;cellular process;neuron projection development	enzyme activator activity;enzyme regulator activity;GTPase activator activity;GTPase regulator activity;nucleoside-triphosphatase regulator activity	axon part;cell part;cell projection part;cytoplasm;intracellular part;neuromuscular junction;synapse;synapse part;terminal button	5920000	2	2	3.9	62.919	5.25e-07	612000	1740000	1510000	2060000	1	2	2	2	1	2	2	2	559
3318	IPI00339297	IPI00339297	Polypeptide GalNAc transferase 4;Polypeptide N-acetylgalactosaminyltransferase 4;Protein-UDP acetylgalactosaminyltransferase 4;UDP-GalNAc:polypeptide N-acetylgalactosaminyltransferase 4;cDNA, FLJ93314, highly similar to Homo sapiens UDP-N-acetyl-alpha-D-galactosamine:polypeptide N-acetylgalactosaminyltransferase 4 (GalNAc-T4) (GALNT4), mRNA	GALNT4	Q8N4A0;B2R775	17.9024	15.9362	18.0638	18.1703	0.1614	2.23417		0.458601	0.341419	1.19779	1.01116	carbohydrate metabolic process;cellular carbohydrate metabolic process;cellular macromolecule metabolic process;cellular metabolic process;cellular process;cellular protein metabolic process;glycosylation;macromolecule glycosylation;macromolecule metabolic process;macromolecule modification;metabolic process;O-glycan processing;post-translational protein modification;primary metabolic process;pro…	acetylgalactosaminyltransferase activity;binding;carbohydrate binding;catalytic activity;cation binding;ion binding;metal ion binding;polypeptide N-acetylgalactosaminyltransferase activity;transferase activity;transferase activity, transferring glycosyl groups;transferase activity, transferring hexosyl groups;UDP-glycosyltransferase activity	cell part;cytoplasmic part;extracellular membrane-bounded organelle;extracellular organelle;extracellular region part;extracellular vesicular exosome;Golgi apparatus;Golgi apparatus part;Golgi membrane;integral to membrane;intracellular membrane-bounded organelle;intracellular organelle;intracellular organelle part;intracellular part;intrinsic to membrane;membrane;membrane part;membrane-bounded o…	3660000	3	2	6.1	66.607	5.16e-10	522000	206000	1580000	1350000	2	1	3	3	2	1	2	2	578
2252	IPI00852659;IPI00167909;IPI00843902;IPI00910363;IPI00843958;IPI00852738;IPI00953534	IPI00852659;IPI00167909;IPI00843902;IPI00910363;IPI00843958	Echinoderm microtubule associated protein like 3, isoform CRA_e;Putative uncharacterized protein EML3;Echinoderm microtubule-associated protein-like 3;cDNA FLJ56458, highly similar to Homo sapiens echinoderm microtubule associated protein like 3 (EML3), mRNA	EML3;hCG_20389	B7WPE2;Q32P44-1;Q32P44;Q32P44-3;B4DL97;Q32P44-2	18.0951	17.1357	17.7406	19.2696	-0.3545	2.13386		0.368388	0.43945	0.88968	0.806949			cell part;cytoplasm;cytoskeletal part;intracellular organelle part;intracellular part;macromolecular complex;microtubule;organelle part;protein complex	3610000	7	7	8	95.283	4.44e-18	853000	1330000	548000	880000	6	5	3	3	6	5	3	3	897
[truncated: 3,477 more rows]
