# Supplementary material for: Phosphodiesterase 2A2 regulates mitochondria clearance through Parkin-dependent mitophagy
Source: Commun Biol. 2020 Oct 21;3:596. doi: 10.1038/s42003-020-01311-7 (PMC7578833; doi:10.1038/s42003-020-01311-7)
Supplement: Supplementary file 4 — Supplementary Data 2 [file 42003_2020_1311_MOESM4_ESM.xlsx]

## Sheet: Fisher-test analysis_PDE2A2 int
Category column	Category value	Total size	Selection size	Category size	Intersection size	Enrichment factor	P value	Benj. Hoch. FDR
Categorical column tested against the 'selection'	Term from this categorical column.	Total number of items used as a basis for the enrichment test.	Number of items in the selection.	Number of items in the current category.	Intersection: Number of items that are in the current category as well as in the selection.	Enrichment factor = ((Intersection size)*(Total size))/((Selection size)*(Category size)); Values < 1 indicate depletion.	P value resulting from the Fisher exact test.	Benjamini Hochberg false discovery rate.
GOCC name	integral to membrane	3765	105	691	68	3.5286	1.7199e-26	1.8627e-23
GOCC name	intrinsic to membrane	3765	105	704	68	3.4635	5.5682e-26	3.0152e-23
GOCC name	membrane part	3765	105	1169	76	2.3312	1.0248e-18	3.6994e-16
GOCC name	organelle membrane	3765	105	941	62	2.3625	4.4989e-14	1.2181e-11
GOCC name	membrane	3765	105	1962	83	1.5169	4.7154e-09	8.5114e-07
GOCC name	ESCRT I complex	3765	105	5	4	28.686	2.7825e-06	0.00030135
GOCC name	Golgi apparatus part	3765	105	275	21	2.7382	1.0752e-05	0.0010586
GOBP name	cation transport	3765	105	123	15	4.3728	8.4596e-07	0.0012696
GOCC name	Golgi membrane	3765	105	195	17	3.126	1.5103e-05	0.001363
GOCC name	mitochondrial membrane	3765	105	228	18	2.8308	3.1331e-05	0.0026101
GOBP name	ion transport	3765	105	170	17	3.5857	2.4471e-06	0.0030605
GOMF name	transporter activity	3765	105	234	20	3.0647	3.3774e-06	0.0038486
GOCC name	late endosome membrane	3765	105	51	8	5.6246	5.7632e-05	0.0044582
GOCC name	integral to plasma membrane	3765	105	140	13	3.3296	8.4345e-05	0.0057091
GOMF name	transmembrane transporter activity	3765	105	152	16	3.7744	2.5472e-06	0.005805
GOCC name	acrosomal membrane	3765	105	4	3	26.893	8.2079e-05	0.0059261
GOBP name	regulation of membrane lipid distribution	3765	105	6	4	23.905	8.1234e-06	0.0060958
GOBP name	transmembrane transport	3765	105	185	17	3.295	7.6072e-06	0.0063427
GOMF name	substrate-specific transporter activity	3765	105	192	17	3.1749	1.2361e-05	0.0093906
GOMF name	phospholipid scramblase activity	3765	105	3	3	35.857	2.1092e-05	0.0096136
GOMF name	phospholipid transporter activity	3765	105	7	4	20.49	1.8445e-05	0.010509
GOCC name	intrinsic to plasma membrane	3765	105	150	13	3.1076	0.00016631	0.010595
GOCC name	endosome membrane	3765	105	153	13	3.0467	0.00020129	0.012111
GOBP name	phospholipid scrambling	3765	105	3	3	35.857	2.1092e-05	0.012175
GOBP name	transport	3765	105	1101	50	1.6284	2.4378e-05	0.013067
GOCC name	endosomal part	3765	105	162	13	2.8774	0.00034558	0.019698
