# Supplementary material for: Phosphodiesterase 2A2 regulates mitochondria clearance through Parkin-dependent mitophagy
Source: Commun Biol. 2020 Oct 21;3:596. doi: 10.1038/s42003-020-01311-7 (PMC7578833; doi:10.1038/s42003-020-01311-7)
Supplement: Supplementary file 5 — Supplementary Data 3 [file 42003_2020_1311_MOESM5_ESM.xlsx]

## Sheet: Fig3
Original Data Figure 3
	3b					3c
	DMSO	BAY	H89			FSK	FSK+BAY	F/I
	1	2.11888	0.582313			1	1.52317	2.13587
	1	2.05466	0.76714			1	1.86698	1.50199
	1	3.21068	0.826547			1	1.57604	1.83022
	1	1.4527				1	1.36325	1.58666
	3e
	DMSO	FSK	BAY	FSK+BAY	F/I
	1	2.9608	2.41602	9.27722	8.04119
	1	1.79483	2.62449	5.0226	5.81205
	1	2.8131	2.43113	6.24981	13.5043
	3g					3i
	DMSO	ISO	ISO+H89			WT basal	WT F/I	KO basal	KO F/I
	1	1.28665	0.799863			0.0971632	1	0.44996	1.19777
	1	1.66993	0.541			0.170226	1	0.822265	1.13157
	1	1.39785	0.603649			0.00805027	1	0.529009	1.92034
						0.179833	1	0.686719	1.30665
						0.191748	1	0.523914	0.430717

## Sheet: Fig4
Original Data Figure 4
	4a
	ctrl				1 µM FSK				5 µM FSK				100 µM FSK
	mito-mEmerald	PDE2A1-GFP	PDE2A2-GFP		mito-mEmerald	PDE2A1-GFP	PDE2A2-GFP		mito-mEmerald	PDE2A1-GFP	PDE2A2-GFP		mito-mEmerald	PDE2A1-GFP	PDE2A2-GFP
	60	46.6667	63.1579		42	50	65.5172		37.5	44.6808	53.8462		23.0769	35	16.6667
	50	52.9412	82.7586		54.5455	48.1482	67.7419		53.3333	47.2222	46.6667		28.5714	17.3913	28.5714
	57.8947	63.1579	80.6452		47.6191	48.2759	75		42.8571	42.8571	56.25		28.5714	32.3529	16.6667
		70	87.5			53.3333	60							18.1818
	4d					4e					4f
	mito-mEmerald	PDE2A1-GFP	PDE2A2-GFP			GFP	PDE2A1-GFP	PDE2A2-GFP			mRFP	N-Term-GAF-B-RFP	PDE2A2-RFP	PDE2A2_DN-RFP
	33.3333	40	73.5294			21.4286	33.3333	51.8518			30	25	44.4444	30
	18.75	27.7778	40.4255			21.875	42.8571	50			14.2857	22.2222	60	14.2857
	53.3333	32.5	68.9655			27.7778	22.2222	56.25			25	33.3333	63.6364	33.3333
	28.5714	27.0833	61.7021			27.2727	27.2727	53.3333			20	25	50	20
	21.4286	31.7073	56.9231			25	8.33333	54.5455
	22.2222	34.7826	38.8889
	16.6667	37.2093	60
	22.2222	23.0769	60.6061
	75	44.4444	50
	23.0769
	4g				4h					4j
	PDE2A1	PDE2A2			14	14	14			2A1	2A1 non-transf	2A2	2A2 non-transf	2A3	2A3 non-transf
	0.274	0.207			11	14	7			2			5		0
	0.238	0.28			13	10	7			4	0		0		0
	0.224	0.365			5	10	13				0	0			5
	0.289	0.193			16	14	4				0	0			3
	0.161	0.209			12	10	3				3		3		2
	0.161	0.541			11	12	20				3		8	0	0
	0.302	0.319			9	12	16				3	1
	0.221	0.257			14	10	27						1	3	1
	0.361	0.459			14	17	13			12			0	3
	0.274	0.16			10	6	15			0		2		0
	0.059	0.33			9	9	9			0			5	1
	0.31	0.33			12	25	6			0			1
	0.227	0.301			9	10	39			2	5	6			0
	0.32	0.275			13	11	22					0			3
	0.279	0.266			12	10	9			8		0
		0.45			6	14	13			0		1
		0.278			17	8	9			2		9			6
		0.144			17	7	7			0			1		0
		0.495			18	16	5			1	2		1		0
		0.271			29	10	15							3
		0.606			18	9	7			0		4
					23	5	11			0		4		5	3
					8	6	7			0			3
					10	7	6			5	4		4		0
					2	7	5						3		0
					6	9	15			1		5		4	0
					6	19	5			0		1		0
					7	9	6			0			3	0
					18	11	20			0			0
					9	16				0			4	1	2
					5	8				0		0		0
					12	21				0		5		1
					8	8				0	0	0
					5	10						1		0	5
						9				0	0		3	9
					4	17	10						2	0
					7	7	17			1		3
					12	12	7			0	1		0	0	2
					15	6	20				0		0	8
					9	8	14						3
					13	19	12			1			1		3
					10	11	11			2			5	2	1
					13	15	8			2			0	1
					15	16	28			1		5		1
					13	18	3					2		0
					24	15	7						0	0
					12	11	3					1		0
					17	8	8					1			3
					8	15	39						2
					9	14	37						4
					10	17	4
					6	9	4					0
					8	9	27						2
					17	11	16					6
					8	10	5					5
					17	9	6					7
					14	9						0
					8	8
					26	21
					11	8
					9	12
					8	8
					7	11
					14
					13	6
					13	8
					10	12
					15	18
					10	17
					8	10				3			0	2	2
					7	4				3	2		0		0
					7	7					1	0	1		0
					11	8					4				2
					10	14						1
					13	4				0		1		0
						6				2	0	0		4
					45	16	11				0	0		0
					17	9	15					0		0	2
					16	26	17			1		1			5
					20		14			4	0	4
					10		22					0	0	1
					11		17			0
					14		20			1		5	2	1
					9		10			2				1	11
					11		8			3		2
					14		7			1		3		3
					13		26			1		5		1
					8		10			0		0		0
					21		6			1				2
					14		11			0		0		0
					14		9			2		2		1
					3		12			3		0		3
					7		16			1		3	0	7
					5		8			1			0	3
					4		7				0		0	0
					15		28				0			5
					10		10				0	4		3
					21		8					3		1
					15		15			0		1		1
					5					1	3	2		1
					7		18				1	7		0
					15		15					4		0
							15			2	1	4		1
					8		22				0	3	3	2
					15		19				4			1
					14		16					4		0
					35		16			0	1			1
					15		4					1		0
					9		15			0		3	3	2
					25		21			0			0	0	3
					16		22			0					0
					14		6			2	0
					17		18				3			2	0
					11		6					6	1		0
					14		13			2
					19		14			0		4		0
					11		6			0		0		5	0
					13		7			4	4	2			0
					9		7					2
					14		10			0	3	0		1
					7		4					6
					11		6			3	0	0		0
					8		22					0		0
					14		44			3	4	0	0	3
					16		6
							17			3
										1				0
										2	0			0
											0			0
														0
										1				1	0
										0	2
										0	3
															0
										0	1
														0
														0
										1		1	0	1
										2	6	3		0
											1			1
													0	1
										1		2	0	0
										1		0		0
										4				0
										1		0	0	1
										3		11		0
										1				0
										1		0		0
										0		4		1	1
										1	0	0
												0		6	0
										1	2
												4	0	2	0
										0					3
										0			0
										1			0	0
										0	2	0	0	2
														0
										4		0	0	2
										4		0		4	0
										2
										0			0	0
										0		2	3	1
										0				3	1
										0			0
										1			0	2
										2	4		0	1
												0	0	0	0
										4		2
										3		1		1	1
										0	1
											3	0	0	0
												1		1	3
										2		0
										3		3		0
												7
												0
												0
												8
												2	0
												0	0
												2
												3
												1
												0
													0
												1	0
												4
												0	1
												3
												1
												3
												0
												12
													0
												9	0
												0
												0
												0
												0
												0
												0
													3
												5	0
												3
												3
												0
												1	0
												3
												6
												3
												1	1
												2
												5
												0	0
												4
												1
												3	0
												1
												0
												1
												8
												0
												1
												0
												8
													2

## Sheet: Fig5
Original Data Figure 5
	5a							5c								5e
	CCCP	ISO 1nM + CCCP	ISO 10nM + CCCP	Bay + CCCP	ISO 1nM + BAY + CCCP			CCCP	ISO 10nM + CCCP	BAY + CCCP		CCCP	ISO 10nM + CCCP	BAY + CCCP		DMSO + CCCP	Bay + CCCP	Cilo + CCCP
	80	30	4.7619	55.5556	52.3809			59.4595	15.3846	39.6825		66.6667	50	58.1395		57.14	27.66	54
	85.7143	21.4286	6.66667	38.4615	35.2941			76	22.2222	39.3939		75	64.7059	52.2727		61.67	47.69	50
	100	37.5	18.75	36.3636	38.8889			80.7692	35.7143	43.3962		73.913	81.25	76.1905		74.07	59.62	52.83
	84.6154	25	6.66667	60	25			80	25.8065	41.4286		57.5758	76.9231	68.1818
	66.6667	54.5455	22.2222	27.2727	33.3333			68.1818	25	33.8235		82.3529	72.7273	56
		40	16.6667	30	20			87.5	44.4444	48.718		80	60	54.7619
		33.3333	20	20.8333	11.1111			75	12.5	34.4828		73.3333	62.5	56.8627
		70	13.3333	8.69565	22.0339			70.3704	28.5714	25.7143		90.9091	53.5714	57.5
		50	18.1818	38.4615	36.1111			61.9048	40.625	22.2222		91.6667	44.4444	60
		66.6667	5.26316	20	18.9655			50	38.0952	40.4255		72.7273	66.6667	51.25
		66.6667		35	9.7561			81.8182	18.1818	46.6667			60	70.9677
		50		33.3333	23.6842			64.7059	35.7143	31.4815			75	62.7907
		22.5806		41.6667	26.7857			71.4286	20	31.7073			63.6364	55.5556
		20		50	14.0351			75	28.5714	34.2857			57.1429	64.2857
		80		62.5	10.9091			53.8462		35				57.5758
		66.6667		50	7.5			55.5556		37.5
		55.5556		8.33333	6.06061			79.3103
		60		46.1538	11.1111
		50		52.9412	14.2857
		18.1818		41.1765	15.7895
		55.5556		37.5	10.7143
				14.2857	14.2857
	5f				5g							5h							5i
	BAY-OMM	CILO-OMM			WT	KO		WT	KO			WT	WT 100 nM ISO		KO	KO 100 nM ISO			WT	WT 1uM BAY		KO	KO 1uM BAY
	36.8	10.4			28.571	14.286		62.5	53.846			66.6667	36.1111		33.3333	26.6667			67.8571	41.9355		41.3793	33.3333
	30.6	7			29.412	23.077		63.636	41.667			62.5	32.3529		29.4118	32			52	48.2579		43.2432	35.7143
	34.5	10.9			31.25	12.5		70	42.857			51.4286	31.0345		41.3793	22.7273			59.0909	50		40.5405	36.8421
	9.6	8.2			20	14.286		66.667	50			67.8571	35.7143		43.2432	34.5455			63.6364	35.7143		35.7143	39.4737
	14.3	13.3			33.333	8.77193			46.667			52	41.6667			30.7692			72	38.6364		35.2941	40.5405
	16.4	17.2			18.9189	7.54717							43.75						61.5385			33.3333
	18.8	5.2			19.3548	11.1111
	9.7	20			33.9623	7.69231
	18.2	4.8			22.2222
	25.9	2.4
	9.7	18.9
	8.9	2.4
	6.7	7.1			5k
	11.9	8.6			GFP WT	GFP KO		MIC60 WT	MIC60 KO		MIC60 S258A WT	MIC60 S258A KO		MIC60 S258D WT	MIC60 S258D KO		MIC60 S258E WT	MIC60 S258E KO
	6.7	6			40	22.222		80	64.286		64.286	58.824		31.25	16.667		28.571	28.571
	14.5	5.6			33.333	18.75		68.75	53.333		57.143	60		25	21.053		26.667	18.182
	13.2	13.5			29.412	14.286		65	60		60	45.455		27.778	26.667		23.529	15.385
	21.4	12			25	13.333		64.286	69.231		60	58.333		26.667	21.429		23.529	16.667
	12.9	7.5
	10	10.6
	13.3	6.8
	11.4	6.7
	10.8	4
	7.9	9.1
	8.6	9.8
		8.7
		12.1
		8.8
		17.6
		7
		5

## Sheet: Fig6
Original Data Figure 6
	6a				6b						6f
	BAY	CILO			WT	KO	WT + BAY	WT + CILO			DMSO	Bay	Cilo
	18.182	30.7692			0.18	0.156	0.13	0.182			2	0	1
	23.81	33.3333			0.233	0.122	0.054	0.22			1	1	1
	12.5	36.3636			0.046	0.124	0.147	0.337			3	1	0
	10	25			0.216	0.108	0.005	0.258			0	2	1
	25				0.326	0.052	0.126	0.221			0	1	0
					0.217	0.227	0.175	0.231			6	5	0
					0.11	0.199	0.129	0.471			1	5	0
					0.148	0.159	0.183	0.356			2	0	1
					0.411	0.047	0.085	0.156			0	0	0
	6c				0.217	0.214	0.323	0.196			1	0	1
	WT	KO			0.168	0.05	0.17	0.27			2	1	1
	44	52			0.14	0.108	0.197	0.212			1	0	0
	8	14			0.198	0.137	0.183	0.212			0	0	1
	41	52			0.28	0.103		0.292			6	0	1
	56	15			0.252	0.065		0.262			0	1	0
	25	22			0.322	0.157					1	0	2
	18	55			0.278						0	0	0
	20	25									0	0
	9	28									1	0	1
	26	9									3	2	1
	35	24									1	0	5
	16	31			6d						3	1	2
	33	18			Basal	BAY	CILO				2	0	0
	8	35			27.7778	14.2857	26.3158				0	1	2
	18	35			29.4118	16	29.4118				3	0	1
	15	23			37.5	10.5263	31.5789				2	0	2
	34	9			31.25	14.2857	35.7143				0	1	0
	28	26										1	4
	37										2	1	1
											1	2	0
	18	41									0	2	0
	17	20									0	1	0
	13	65									0	1	0
	26	23									0	0	6
	35	25									3	0	1
	53	13									0	1
	29	11									1	1	0
	20	22											5
	20	20									0	0	0
	22	6									2		0
	65	13									0	0	0
	12	52									2	0	0
	64	42									2	1	0
	23	7									1	0	8
	25	20									3	0
	55	35										0
	15	15									0	1
	56	32									6	1	2
	32	47									0	1	2
		32									0	2	3
		39									0	0	0
		13									2	2	2
		8									0		1
											2	0	1
	48	28									0
	55	41										0	2
	24	12											2
	50	26											1
	18	24
	13	27
	30	22
	29	50									2	0	0
	15	9									5	0	2
	39	29									2	0	4
	53	45									0	0	3
		24									0	1	3
	54										0	0	0
	30	35									1	0	4
	48	50									4	0	1
	22	50									0	0	2
	37	45									0	1	0
	56	45									0	0	0
	42	37									2	1	2
	50	49									0	0	1
	36	22									4	1	0
		26									0		0
	20										0		2
	50	16									1		2
	33	56									4	1	0
	50	29									1	1	0
	32	54									1	0	1
	57	48									0	0
	25	15									2	0	0
	34	54									0	0	1
	54	36									0	0	0
	36	33									0	2	2
	14	40									0	2	0
	59	31									0	0	0
	54	54									0	5	1
	50	49									1	0	1
											0	0	0
											5	0	4
											0	0	0
											1	5	1
											1	0	0
											0	0	3
											3	6	0
											1	0	1
											2	2	1
											0	0	2
											0	0	2
											0	0	2
											1		0
											0	0	0
											0	0	1
											1	0	0
											0	0	1
											4	0	5
											1	4	3
											1		7
											0	3	3
											0		1
											1	0	0
											1	0	0
											3	0
												0
												0
												2
												3
											0	0	2
											3	0	1
											0	0	2
											1	2	2
											1	1	0
											1	0	1
											0	2	1
											3	0	0
											1	0	1
											1	1	2
											3	0	2
											0	4	0
											2	0	1
											0	0	0
											3	0	0
											1	0	4
											0	0	1
											0	1	2
											0	0	3
											0	2	1
											0	1	1
											0	1	1
											1	1	1
											0	0	1
											1	1	1
											0	0	0
											2	0	1
											4	1	1
											1	0	1
											2	1	0
												0	1
												0	3
											3	0	0
											1	4	1
												0	4
											0	0	2
											1	0	0
											0	2	0
											1	1	8
											0	0	0
											1	2	0
											1	0	0
											1	0	1
											0	0	2
											0	0	1
											0	1	0
											1	0	0
											3	0	0
											0	0	7
											2	4	0
											7	1	0
											1	1	1
											1	1	5
												2
											0
											2

## Sheet: Fig7
Original Data Figure 7
	7b
	DMSO	CCCP	CCCP + FSK	CCCP + BAY		DMSO	CCCP	CCCP + FSK	CCCP + BAY
	3.84	100	0.17	92.95		2.65	71.98	0.75	17.31
	10.77	100	10.5	83.39		18.67	72.77	8.42	40.11
	14.85	100	0.95	97.03		5.68	84.77	2.35	32.08
	7d
	DMSO	CCCP	CCCP + FSK	CCCP + PDE2A2 DN
	5.25	100	3.11	17.67
	7.11	100	3.75	19.02
	4.95	100	2.59	22.52
	6.34	100	22.52	19.53

## Sheet: Fig8
Original Data Figure 8
	8a
	control	CCCP	CCCP + FSK	CCCP + BAY		ISO	ISO + CCCP	ISO + CCCP + FSK	ISO + CCCP + BAY
	0.731253	1	0.62094	0.841514		0.624443	0.781581	0.4886	0.869165
	0.806982	1	0.662267	1.00998		0.877382	1.30938	0.870612	0.606899
	0.905505	1	0.75697	1.17069		0.841944	1.19117	0.588011	0.710966
	0.754655	1				0.526964	0.808283
			0.340543	1.21772				0.34625	0.839867
	0.504761	1	0.683337	1.21425		0.670022	0.886069	0.90787	0.680434
	8b
	Cox7a					Cox8b					Tfam					Elovl3					Ppargc1a
	Control	NE	NE + BAY	BAY		Control	NE	NE + BAY	BAY		Control	NE	NE + BAY	BAY		Control	NE	NE + BAY	BAY		Control	NE	NE + BAY	BAY
	1	1.71971	1.95908	1.59958		1	2.96379	4.37167	3.58219		1	1.17466	1.06552	1.62375		1	11.6386	18.8231	2.25014		1	0.486069	0.601566	0.323804
	1	1.92578	2.67018	0.838813		1	1.47617	2.86588	1.46627		1	1.06616	1.1993	1.01503		1	4.76584	7.46411	0.548332		1	1.73626	1.82884	0.60601
	1	1.26965	2.3702	0.902128		1	0.427764	0.836587	1.76849		1	1.10259	1.34749	0.720256		1	5.08568	9.74848	1.41491		1	1.68551	2.48255	0.943528
	1	1.25996	1.21088	1.02687		1	1.45696	2.22978	1.26216		1	1.16418	1.28889	1.14482		1	5.67985	6.55794	0.482105		1	1.02251	1.23068	1.06699
	1	1.89727	1.718	0.727768		1	2.36234	2.97777	1.21664		1	1.39882	1.44978	1.04512		1	6.27989	6.23338	0.334034		1	1.69989	2.57481	0.961925
	1	1.68001	2.75657	1.09606		1	1.89281	3.4863	1.46529		1	1.18335	1.41298	1.0331		1	6.76169	10.5336	0.666137		1	1.8839	3.22908	1.33603
	1	2.89097	3.60289	1.17845		1	2.94655	5.11365	4.265		1	1.01775	1.1142	1.3157		1	3.458	3.47184	1.29207		1	1.60856	1.90173	0.981469
	1	3.0006	5.12336	1.66654		1	2.95255	3.79747	2.32771		1	1.12569	1.23647	0.959545		1	4.58222	6.19049	1.28938
	8c
	control	NE	NE + BAY	BAY
	1	3.03458	4.0813	1.76479
	1	1.38538	2.23564	0.818655
	1	1.98245	2.49959	0.788488
	1	2.97779	6.73062	0.466752
	8d
	Atp6					Atp8					Co1				Co2					Co3
	control	NE	NE+BAY	BAY		control	NE	NE+BAY	BAY		NE	NE+BAY	BAY		control	NE	NE+BAY	BAY		control	NE	NE+BAY	BAY
	1	1.51374	1.4595	1.0069		1	1.01347	0.909461	0.842437		1.08671	1.26158	0.818108		1	1.10559	1.16206	1.00336		1	0.902026	1.02937	0.918705
	1	1.01049	2.41126	0.780182		1	0.828408	2.79475	0.910011		0.930114	2.84717	1.10575		1	0.909842	2.79524	0.892712		1	0.711376	3.111	0.90737
	1	1.33971	1.30568	1.07541		1	1.21481	1.33131	1.02193		1.59863	1.68075	1.09326		1	1.44131	1.57372	1.0461		1	1.19444	1.73231	1.20929
	1	1.3254	1.46233	1.25612		1	1.3857	1.502	1.34596		1.548	1.548	1.15674		1	1.38246	2.78125	1.36046		1	1.21696	1.41435	1.24149
	1	1.54752	3.93002	3.09584		1	1.29829	2.49386	2.24348		1.29577	3.00636	2.93628		1	1.6232	2.66503	2.06938		1	1.4053	1.95411	0.625407
	Nd1					Nd2					Nd4L					Nd5					Nd6
	control	NE	NE+BAY	BAY		control	NE	NE+BAY	BAY		control	NE	NE+BAY	BAY		control	NE	NE+BAY	BAY		control	NE	NE+BAY	BAY
	1	0.902026	1.02937	0.918705		1	1.11117	1.16974	1.08833		1	1.21861	1.64899	1.23765		1	0.969697	1.0366	0.985157		1	1.01076	1.15197	0.948951
	1	0.711376	3.111	0.90737		1	0.736611	2.18359	0.889545		1	0.880796	3.25726	0.952925		1	0.758236	2.98677	1.02118		1	0.706956	2.60604	0.519899
	1	1.19444	1.73231	1.20929		1	1.3541	1.67835	1.25386		1	1.26338	1.6802	1.15348		1	1.56339	1.8333	1.51712		1	1.51383	1.82438	1.19356
	1	1.21696	1.41435	1.24149		1	1.59569	2.03545	1.61189		1	1.6361	1.61258	0.860466		1	1.87679	1.91684	1.48183		1	1.93849	1.95061	1.71037
	1	1.4053	1.95411	0.625407		1	1.42009	2.26527	1.78598		1	1.5341	1.5217	1.12775		1	1.62191	1.44829	1.03255		1	1.57112	1.92869	0.90158
	8e					8f
	Control	NE	NE + BAY	BAY		Control	NE	NE + BAY	BAY
	0.10221	0.327465	0.37868	0.155074		0.929368	0.731988	0.67003	0.876261
	0.21095	0.35245	0.514055	0.262365		0.955921	0.834661	0.672685	0.82581
	0.255005	0.365293	0.468155	0.252085		1.00903	0.90547	0.843512	0.976279
	0.257415	0.240789	0.394041	0.288593		1.08515	0.970083	0.781554	1.02319
	0.135141	0.347135	0.40454	0.1352		1.02053	0.858559	0.743494	1.05063
	0.177343	0.29475	0.429185	0.175809

## Sheet: Fig S4
																										Ucp1
																										Control	NE	NE + BAY	BAY
																										1	114.059	189.241	16.0303
																										1	315.605	415.336	3.65788
																										1	84.4196	72.1829	0.485323
																										1	23.1776	56.5393	0.416873
																										1	27.511	67.136	0.694922
																										1	47.8802	155.327	1.26746
																										1	13.8273	139.972	1.61652
																										1	84.3355	398.717	5.06372
																	Original Data Supplemental Figure 4
																		4b					4d
																		DMSO	BAY	BAY + H89			DMSO	FSK	FSK + IBMX	FSK + H89	FSK + PDE2A2
																		1	2.11888				0.23958	58.3527	100	0.239038	1.88512
																		1	2.05466	0.582313			3.11023	44.3513	100	7.41416	6.54791
																		1	3.21068	0.76714			0.507982	26.5318	100	1.15787	0.569714
																		1	1.4527	0.826547
